# Supplementary material for: Trypanosome KKIP1 Dynamically Links the Inner Kinetochore to a Kinetoplastid Outer Kinetochore Complex
Source: Front Cell Infect Microbiol. 2021 Mar 23;11:641174. doi: 10.3389/fcimb.2021.641174 (PMC8023272; doi:10.3389/fcimb.2021.641174)
Supplement: Supplementary file 1 [file DataSheet_1.zip › SupplementaryFile3/RotatedCells/CentroidPositions181126.txt]

	Label	X	Y	Slice
1	181126_K1.K1-Y.A.001.1	7.75	20.50	1
2	181126_K1.K1-Y.A.001.1	11.00	17.25	1
3	181126_K1.K1-Y.A.001.1	18.50	17.75	1
4	181126_K1.K1-Y.A.001.1	8.00	60.00	1
5	181126_K1.K1-Y.A.001.1	11.75	57.50	1
6	181126_K1.K1-Y.A.001.1	19.25	58.00	1
7	181126_K1.K1-Y.A.001.1	5.50	100.00	1
8	181126_K1.K1-Y.A.001.1	9.75	97.75	1
9	181126_K1.K1-Y.A.001.1	19.50	99.50	1
10	181126_K1.K1-Y.A.001.1	105.50	14.00	1
11	181126_K1.K1-Y.A.001.1	110.75	15.25	1
12	181126_K1.K1-Y.A.001.1	110.00	22.25	1
13	181126_K1.K1-Y.A.001.1	106.25	54.25	1
14	181126_K1.K1-Y.A.001.1	111.00	55.50	1
15	181126_K1.K1-Y.A.001.1	110.75	62.50	1
16	181126_K1.K1-Y.A.001.1	107.50	94.25	1
17	181126_K1.K1-Y.A.001.1	112.50	96.50	1
18	181126_K1.K1-Y.A.001.1	112.50	102.75	1
19	181126_K1.K1-Y.A.003.1	54.75	18.25	2
20	181126_K1.K1-Y.A.003.1	57.75	28.25	2
21	181126_K1.K1-Y.A.003.1	68.50	15.25	2
22	181126_K1.K1-Y.A.003.1	71.00	23.00	2
23	181126_K1.K1-Y.A.003.1	47.25	18.00	2
24	181126_K1.K1-Y.A.003.1	47.00	57.00	2
25	181126_K1.K1-Y.A.003.1	57.25	66.50	2
26	181126_K1.K1-Y.A.003.1	68.75	55.00	2
27	181126_K1.K1-Y.A.003.1	70.25	62.75	2
28	181126_K1.K1-Y.A.003.1	45.00	96.25	2
29	181126_K1.K1-Y.A.003.1	56.00	106.50	2
30	181126_K1.K1-Y.A.003.1	70.50	93.75	2
31	181126_K1.K1-Y.A.003.1	71.50	101.50	2
32	181126_K1.K1-Y.A.003.1	53.25	96.50	2
33	181126_K1.K1-Y.A.003.1	55.25	56.50	2
34	181126_K1.K1-Y.A.015.1	101.75	22.00	3
35	181126_K1.K1-Y.A.015.1	20.25	21.75	3
36	181126_K1.K1-Y.A.015.1	20.25	60.50	3
37	181126_K1.K1-Y.A.015.1	17.50	100.75	3
38	181126_K1.K1-Y.A.015.1	102.75	62.25	3
39	181126_K1.K1-Y.A.015.1	103.75	101.75	3
40	181126_K1.K1-Y.A.022.1	80.75	18.00	4
41	181126_K1.K1-Y.A.022.1	86.50	18.00	4
42	181126_K1.K1-Y.A.022.1	79.75	58.00	4
43	181126_K1.K1-Y.A.022.1	86.00	58.00	4
44	181126_K1.K1-Y.A.022.1	80.50	98.00	4
45	181126_K1.K1-Y.A.022.1	87.00	98.00	4
46	181126_K1.K1-Y.A.022.1	48.75	16.75	4
47	181126_K1.K1-Y.A.022.1	48.75	57.00	4
48	181126_K1.K1-Y.A.022.1	46.25	97.50	4
49	181126_K1.K1-Y.A.022.1	36.25	23.00	4
50	181126_K1.K1-Y.A.022.1	38.75	18.25	4
51	181126_K1.K1-Y.A.022.1	35.00	64.00	4
52	181126_K1.K1-Y.A.022.1	36.00	59.50	4
53	181126_K1.K1-Y.A.022.1	33.50	102.50	4
54	181126_K1.K1-Y.A.022.1	36.25	97.75	4
55	181126_K1.K1-Y.A.034.1	22.00	16.50	5
56	181126_K1.K1-Y.A.034.1	17.75	14.75	5
57	181126_K1.K1-Y.A.034.1	32.50	17.25	5
58	181126_K1.K1-Y.A.034.1	78.00	14.25	5
59	181126_K1.K1-Y.A.034.1	95.75	18.50	5
60	181126_K1.K1-Y.A.034.1	97.50	59.25	5
61	181126_K1.K1-Y.A.034.1	79.00	54.00	5
62	181126_K1.K1-Y.A.034.1	33.25	57.25	5
63	181126_K1.K1-Y.A.034.1	19.50	57.00	5
64	181126_K1.K1-Y.A.034.1	22.25	58.50	5
65	181126_K1.K1-Y.A.034.1	17.75	95.75	5
66	181126_K1.K1-Y.A.034.1	21.50	98.75	5
67	181126_K1.K1-Y.A.034.1	99.00	100.25	5
68	181126_K1.K1-Y.A.034.1	80.00	94.75	5
69	181126_K1.K1-Y.M.005.1	45.75	19.25	6
70	181126_K1.K1-Y.M.005.1	54.00	22.00	6
71	181126_K1.K1-Y.M.005.1	53.50	16.25	6
72	181126_K1.K1-Y.M.005.1	64.75	17.25	6
73	181126_K1.K1-Y.M.005.1	64.50	57.50	6
74	181126_K1.K1-Y.M.005.1	53.00	56.75	6
75	181126_K1.K1-Y.M.005.1	54.25	62.75	6
76	181126_K1.K1-Y.M.005.1	45.75	60.50	6
77	181126_K1.K1-Y.M.005.1	51.25	103.50	6
78	181126_K1.K1-Y.M.005.1	56.50	103.00	6
79	181126_K1.K1-Y.M.005.1	52.00	97.25	6
80	181126_K1.K1-Y.M.005.1	57.50	96.50	6
81	181126_K1.K1-Y.M.005.1	63.50	98.00	6
82	181126_K1.K1-Y.M.005.1	68.75	98.00	6
83	181126_K1.K1-Y.M.005.1	44.25	100.75	6
84	181126_K1.K1-Y.M.006.1	55.75	18.25	7
85	181126_K1.K1-Y.M.006.1	54.75	57.50	7
86	181126_K1.K1-Y.M.006.1	56.50	97.25	7
87	181126_K1.K1-Y.M.006.1	52.00	97.50	7
88	181126_K1.K1-Y.M.006.1	58.00	27.00	7
89	181126_K1.K1-Y.M.006.1	58.25	67.00	7
90	181126_K1.K1-Y.M.006.1	56.00	107.25	7
91	181126_K1.K1-Y.M.006.1	61.50	107.00	7
92	181126_K1.K1-Y.M.007.1	57.25	23.25	8
93	181126_K1.K1-Y.M.007.1	57.75	63.25	8
94	181126_K1.K1-Y.M.007.1	55.50	102.75	8
95	181126_K1.K1-Y.M.007.1	60.25	104.25	8
96	181126_K1.K1-Y.M.007.1	46.75	12.25	8
97	181126_K1.K1-Y.M.007.1	47.25	52.50	8
98	181126_K1.K1-Y.M.007.1	45.25	93.25	8
99	181126_K1.K1-Y.M.007.1	49.75	93.25	8
100	181126_K1.K1-Y.M.009.1	60.00	63.00	9
101	181126_K1.K1-Y.M.009.1	56.50	56.50	9
102	181126_K1.K1-Y.M.009.1	60.00	22.00	9
103	181126_K1.K1-Y.M.009.1	55.50	15.75	9
104	181126_K1.K1-Y.M.009.1	62.50	102.50	9
105	181126_K1.K1-Y.M.009.1	60.00	97.50	9
106	181126_K1.K1-Y.M.009.1	53.75	97.50	9
107	181126_K1.K1-Y.M.009.1	59.50	104.25	9
108	181126_K1.K1-Y.M.010.1	62.00	23.75	10
109	181126_K1.K1-Y.M.010.1	59.50	29.75	10
110	181126_K1.K1-Y.M.010.1	61.75	64.00	10
111	181126_K1.K1-Y.M.010.1	59.75	70.00	10
112	181126_K1.K1-Y.M.010.1	62.75	110.00	10
113	181126_K1.K1-Y.M.010.1	56.75	110.25	10
114	181126_K1.K1-Y.M.010.1	59.75	103.75	10
115	181126_K1.K1-Y.M.010.1	65.00	103.25	10
116	181126_K1.K1-Y.M.013.1	59.00	26.25	11
117	181126_K1.K1-Y.M.013.1	59.25	65.50	11
118	181126_K1.K1-Y.M.013.1	57.00	57.25	11
119	181126_K1.K1-Y.M.013.1	56.00	17.25	11
120	181126_K1.K1-Y.M.013.1	57.25	106.25	11
121	181126_K1.K1-Y.M.013.1	62.75	107.50	11
122	181126_K1.K1-Y.M.013.1	54.50	97.50	11
123	181126_K1.K1-Y.M.013.1	60.50	98.00	11
124	181126_K1.K1-Y.M.026.1	54.00	23.75	12
125	181126_K1.K1-Y.M.026.1	53.75	65.75	12
126	181126_K1.K1-Y.M.026.1	61.00	24.50	12
127	181126_K1.K1-Y.M.026.1	65.00	19.50	12
128	181126_K1.K1-Y.M.026.1	61.75	64.00	12
129	181126_K1.K1-Y.M.026.1	65.00	58.50	12
130	181126_K1.K1-Y.M.026.1	64.50	104.50	12
131	181126_K1.K1-Y.M.026.1	67.75	99.75	12
132	181126_K1.K1-Y.M.026.1	51.00	104.00	12
133	181126_K1.K1-Y.M.026.1	57.75	104.75	12
134	181126_K1.K1-Y.M.026.1	62.25	99.25	12
135	181126_K1.K1-Y.M.029.1	66.50	99.50	13
136	181126_K1.K1-Y.M.029.1	61.50	99.75	13
137	181126_K1.K1-Y.M.029.1	60.25	95.75	13
138	181126_K1.K1-Y.M.029.1	65.50	92.50	13
139	181126_K1.K1-Y.M.029.1	55.00	97.00	13
140	181126_K1.K1-Y.M.029.1	58.75	57.25	13
141	181126_K1.K1-Y.M.029.1	64.75	59.25	13
142	181126_K1.K1-Y.M.029.1	62.25	54.50	13
143	181126_K1.K1-Y.M.029.1	58.00	16.75	13
144	181126_K1.K1-Y.M.029.1	64.75	17.75	13
145	181126_K1.K1-Y.M.029.1	62.25	14.00	13
146	181126_K1.K1-Y.M.030.1	57.75	14.50	14
147	181126_K1.K1-Y.M.030.1	57.50	54.25	14
148	181126_K1.K1-Y.M.030.1	57.25	22.50	14
149	181126_K1.K1-Y.M.030.1	57.00	62.25	14
150	181126_K1.K1-Y.M.030.1	54.75	94.25	14
151	181126_K1.K1-Y.M.030.1	60.00	96.00	14
152	181126_K1.K1-Y.M.030.1	54.50	101.25	14
153	181126_K1.K1-Y.M.030.1	60.25	102.00	14
154	181126_K1.Y-K1.A.011.1	28.00	16.00	15
155	181126_K1.Y-K1.A.011.1	33.25	14.00	15
156	181126_K1.Y-K1.A.011.1	82.25	22.00	15
157	181126_K1.Y-K1.A.011.1	85.25	15.50	15
158	181126_K1.Y-K1.A.011.1	85.75	56.50	15
159	181126_K1.Y-K1.A.011.1	82.75	63.25	15
160	181126_K1.Y-K1.A.011.1	86.25	97.50	15
161	181126_K1.Y-K1.A.011.1	82.75	103.25	15
162	181126_K1.Y-K1.A.011.1	26.00	56.25	15
163	181126_K1.Y-K1.A.011.1	30.75	54.50	15
164	181126_K1.Y-K1.A.011.1	26.00	97.00	15
165	181126_K1.Y-K1.A.011.1	30.75	94.75	15
166	181126_K1.Y-K1.A.022.1	26.25	18.75	16
167	181126_K1.Y-K1.A.022.1	24.25	60.25	16
168	181126_K1.Y-K1.A.022.1	80.00	17.50	16
169	181126_K1.Y-K1.A.022.1	80.75	58.00	16
170	181126_K1.Y-K1.A.022.1	80.50	98.75	16
171	181126_K1.Y-K1.A.022.1	23.75	100.00	16
172	181126_K1.Y-K1.A.045.1	30.25	23.25	17
173	181126_K1.Y-K1.A.045.1	23.75	27.00	17
174	181126_K1.Y-K1.A.045.1	35.75	27.00	17
175	181126_K1.Y-K1.A.045.1	92.50	20.75	17
176	181126_K1.Y-K1.A.045.1	96.25	60.00	17
177	181126_K1.Y-K1.A.045.1	97.00	99.25	17
178	181126_K1.Y-K1.A.045.1	28.50	63.50	17
179	181126_K1.Y-K1.A.045.1	33.00	69.25	17
180	181126_K1.Y-K1.A.045.1	23.75	104.50	17
181	181126_K1.Y-K1.A.045.1	29.50	102.25	17
182	181126_K1.Y-K1.A.045.1	34.25	108.75	17
183	181126_K1.Y-K1.A.045.1	23.25	66.25	17
184	181126_K1.Y-K1.M.004.1	54.00	12.00	18
185	181126_K1.Y-K1.M.004.1	55.50	22.00	18
186	181126_K1.Y-K1.M.004.1	63.00	22.75	18
187	181126_K1.Y-K1.M.004.1	51.00	52.25	18
188	181126_K1.Y-K1.M.004.1	56.50	52.00	18
189	181126_K1.Y-K1.M.004.1	56.00	65.25	18
190	181126_K1.Y-K1.M.004.1	61.75	65.75	18
191	181126_K1.Y-K1.M.004.1	65.75	63.50	18
192	181126_K1.Y-K1.M.004.1	57.75	102.50	18
193	181126_K1.Y-K1.M.004.1	53.25	101.50	18
194	181126_K1.Y-K1.M.004.1	61.25	106.00	18
195	181126_K1.Y-K1.M.004.1	65.00	103.75	18
196	181126_K1.Y-K1.M.004.1	53.00	62.00	18
197	181126_K1.Y-K1.M.004.1	51.00	93.25	18
198	181126_K1.Y-K1.M.004.1	56.50	93.00	18
199	181126_K1.Y-K1.M.007.1	49.50	14.25	19
200	181126_K1.Y-K1.M.007.1	50.00	22.75	19
201	181126_K1.Y-K1.M.007.1	47.00	64.00	19
202	181126_K1.Y-K1.M.007.1	51.50	61.50	19
203	181126_K1.Y-K1.M.007.1	47.75	55.25	19
204	181126_K1.Y-K1.M.007.1	53.25	53.75	19
205	181126_K1.Y-K1.M.007.1	47.00	104.50	19
206	181126_K1.Y-K1.M.007.1	51.75	102.50	19
207	181126_K1.Y-K1.M.007.1	47.75	95.50	19
208	181126_K1.Y-K1.M.007.1	53.25	95.00	19
209	181126_K1.Y-K1.M.018.1	76.00	13.00	20
210	181126_K1.Y-K1.M.018.1	55.25	26.75	20
211	181126_K1.Y-K1.M.018.1	60.75	21.50	20
212	181126_K1.Y-K1.M.018.1	62.75	16.00	20
213	181126_K1.Y-K1.M.018.1	52.75	66.50	20
214	181126_K1.Y-K1.M.018.1	59.00	67.00	20
215	181126_K1.Y-K1.M.018.1	58.50	62.00	20
216	181126_K1.Y-K1.M.018.1	64.75	61.75	20
217	181126_K1.Y-K1.M.018.1	59.25	56.25	20
218	181126_K1.Y-K1.M.018.1	64.75	55.75	20
219	181126_K1.Y-K1.M.018.1	72.00	52.75	20
220	181126_K1.Y-K1.M.018.1	77.50	53.50	20
221	181126_K1.Y-K1.M.018.1	71.50	92.50	20
222	181126_K1.Y-K1.M.018.1	77.00	93.50	20
223	181126_K1.Y-K1.M.018.1	59.00	100.75	20
224	181126_K1.Y-K1.M.018.1	64.50	101.25	20
225	181126_K1.Y-K1.M.018.1	59.50	96.50	20
226	181126_K1.Y-K1.M.018.1	65.50	95.25	20
227	181126_K1.Y-K1.M.018.1	58.75	106.75	20
228	181126_K1.Y-K1.M.018.1	52.50	106.75	20
229	181126_K1.Y-K1.M.019.1	68.50	24.50	21
230	181126_K1.Y-K1.M.019.1	68.25	15.25	21
231	181126_K1.Y-K1.M.019.1	65.50	54.50	21
232	181126_K1.Y-K1.M.019.1	71.00	56.25	21
233	181126_K1.Y-K1.M.019.1	65.75	65.25	21
234	181126_K1.Y-K1.M.019.1	70.75	63.25	21
235	181126_K1.Y-K1.M.019.1	66.25	105.00	21
236	181126_K1.Y-K1.M.019.1	71.00	103.00	21
237	181126_K1.Y-K1.M.019.1	65.50	94.25	21
238	181126_K1.Y-K1.M.023.1	57.50	18.25	22
239	181126_K1.Y-K1.M.023.1	54.75	59.50	22
240	181126_K1.Y-K1.M.023.1	59.75	57.75	22
241	181126_K1.Y-K1.M.023.1	55.50	101.00	22
242	181126_K1.Y-K1.M.023.1	60.00	98.25	22
243	181126_K1.Y-K1.M.023.1	58.50	25.50	22
244	181126_K1.Y-K1.M.023.1	56.75	67.25	22
245	181126_K1.Y-K1.M.023.1	62.25	66.00	22
246	181126_K1.Y-K1.M.023.1	56.75	107.25	22
247	181126_K1.Y-K1.M.023.1	61.75	107.25	22
248	181126_K1.Y-K1.M.034.1	63.25	21.25	23
249	181126_K1.Y-K1.M.034.1	70.75	14.50	23
250	181126_K1.Y-K1.M.034.1	59.50	60.75	23
251	181126_K1.Y-K1.M.034.1	65.00	60.75	23
252	181126_K1.Y-K1.M.034.1	68.75	54.50	23
253	181126_K1.Y-K1.M.034.1	73.50	54.50	23
254	181126_K1.Y-K1.M.034.1	68.75	94.00	23
255	181126_K1.Y-K1.M.034.1	73.50	94.00	23
256	181126_K1.Y-K1.M.034.1	65.50	100.25	23
257	181126_K1.Y-K1.M.034.1	59.75	100.50	23
258	181126_K1.Y-K1.M.036.1	64.50	29.25	24
259	181126_K1.Y-K1.M.036.1	71.50	18.75	24
260	181126_K1.Y-K1.M.036.1	58.75	13.25	24
261	181126_K1.Y-K1.M.036.1	55.75	54.50	24
262	181126_K1.Y-K1.M.036.1	61.00	55.50	24
263	181126_K1.Y-K1.M.036.1	69.00	59.25	24
264	181126_K1.Y-K1.M.036.1	74.25	61.00	24
265	181126_K1.Y-K1.M.036.1	67.00	70.50	24
266	181126_K1.Y-K1.M.036.1	61.50	70.00	24
267	181126_K1.Y-K1.M.036.1	66.75	111.00	24
268	181126_K1.Y-K1.M.036.1	62.00	110.50	24
269	181126_K1.Y-K1.M.036.1	67.75	100.25	24
270	181126_K1.Y-K1.M.036.1	74.50	101.75	24
271	181126_K1.Y-K1.M.036.1	60.00	96.75	24
272	181126_K1.Y-K1.M.036.1	55.50	94.75	24
273	181126_K1.Y-K1.M.036.1	48.00	59.00	24
274	181126_K1.Y-K1.M.036.1	43.50	61.00	24
275	181126_K1.Y-K1.M.036.1	43.00	100.25	24
276	181126_K1.Y-K1.M.036.1	47.25	99.50	24
277	181126_K1.Y-K1.M.036.1	46.00	19.75	24
278	181126_K1.Y-K1.M.045.1	57.25	17.75	25
279	181126_K1.Y-K1.M.045.1	59.50	29.50	25
280	181126_K1.Y-K1.M.045.1	63.00	22.00	25
281	181126_K1.Y-K1.M.045.1	55.25	58.25	25
282	181126_K1.Y-K1.M.045.1	60.75	58.00	25
283	181126_K1.Y-K1.M.045.1	67.50	58.25	25
284	181126_K1.Y-K1.M.045.1	63.00	68.50	25
285	181126_K1.Y-K1.M.045.1	57.50	69.50	25
286	181126_K1.Y-K1.M.045.1	55.50	98.25	25
287	181126_K1.Y-K1.M.045.1	61.00	97.75	25
288	181126_K1.Y-K1.M.045.1	67.50	97.50	25
289	181126_K1.Y-K1.M.045.1	63.00	108.75	25
290	181126_K1.Y-K1.M.045.1	57.00	108.50	25
