# Supplementary material for: Trypanosome KKIP1 Dynamically Links the Inner Kinetochore to a Kinetoplastid Outer Kinetochore Complex
Source: Front Cell Infect Microbiol. 2021 Mar 23;11:641174. doi: 10.3389/fcimb.2021.641174 (PMC8023272; doi:10.3389/fcimb.2021.641174)
Supplement: Supplementary file 1 [file DataSheet_1.zip › SupplementaryFile3/RotatedCells/CentroidPositions190115.txt]

	Label	X	Y	Slice
1	190115_K1.K1-Y.A.014.1	76.00	13.75	1
2	190115_K1.K1-Y.A.014.1	76.25	54.00	1
3	190115_K1.K1-Y.A.014.1	84.00	27.00	1
4	190115_K1.K1-Y.A.014.1	83.25	67.50	1
5	190115_K1.K1-Y.A.014.1	85.00	108.25	1
6	190115_K1.K1-Y.A.014.1	76.75	95.00	1
7	190115_K1.K1-Y.A.014.1	42.75	14.50	1
8	190115_K1.K1-Y.A.014.1	42.25	55.50	1
9	190115_K1.K1-Y.A.014.1	40.25	95.50	1
10	190115_K1.K1-Y.A.014.1	40.50	102.00	1
11	190115_K1.K1-Y.A.014.1	42.50	61.75	1
12	190115_K1.K1-Y.A.014.1	43.25	21.25	1
13	190115_K1.K1-Y.A.020.1	85.50	24.75	2
14	190115_K1.K1-Y.A.020.1	85.50	64.50	2
15	190115_K1.K1-Y.A.020.1	86.50	105.25	2
16	190115_K1.K1-Y.A.020.1	89.75	18.75	2
17	190115_K1.K1-Y.A.020.1	89.75	59.75	2
18	190115_K1.K1-Y.A.020.1	91.50	99.75	2
19	190115_K1.K1-Y.A.020.1	30.00	18.00	2
20	190115_K1.K1-Y.A.020.1	29.75	58.50	2
21	190115_K1.K1-Y.A.020.1	28.75	99.00	2
22	190115_K1.K1-Y.A.036.1	22.25	18.25	3
23	190115_K1.K1-Y.A.036.1	21.75	58.75	3
24	190115_K1.K1-Y.A.036.1	19.75	97.50	3
25	190115_K1.K1-Y.A.057.1	30.50	20.25	4
26	190115_K1.K1-Y.A.057.1	30.25	60.50	4
27	190115_K1.K1-Y.A.057.1	28.50	101.00	4
28	190115_K1.K1-Y.A.057.1	90.50	20.00	4
29	190115_K1.K1-Y.A.057.1	90.50	61.00	4
30	190115_K1.K1-Y.A.057.1	93.00	102.25	4
31	190115_K1.K1-Y.A.059.1	14.00	24.25	5
32	190115_K1.K1-Y.A.059.1	17.75	29.50	5
33	190115_K1.K1-Y.A.059.1	103.75	22.75	5
34	190115_K1.K1-Y.A.059.1	104.00	60.75	5
35	190115_K1.K1-Y.A.059.1	105.50	102.25	5
36	190115_K1.K1-Y.A.059.1	13.25	64.00	5
37	190115_K1.K1-Y.A.059.1	16.50	68.50	5
38	190115_K1.K1-Y.A.059.1	12.25	104.25	5
39	190115_K1.K1-Y.A.059.1	15.75	108.75	5
40	190115_K1.K1-Y.A.083.1	8.50	22.00	6
41	190115_K1.K1-Y.A.083.1	13.00	27.25	6
42	190115_K1.K1-Y.A.083.1	9.00	61.50	6
43	190115_K1.K1-Y.A.083.1	13.00	66.00	6
44	190115_K1.K1-Y.A.083.1	8.50	102.75	6
45	190115_K1.K1-Y.A.083.1	101.00	20.50	6
46	190115_K1.K1-Y.A.083.1	100.25	60.25	6
47	190115_K1.K1-Y.A.083.1	101.50	99.50	6
48	190115_K1.K1-Y.A.112.1	20.00	23.75	7
49	190115_K1.K1-Y.A.112.1	19.50	64.25	7
50	190115_K1.K1-Y.A.112.1	17.75	103.75	7
51	190115_K1.K1-Y.A.112.1	99.25	22.25	7
52	190115_K1.K1-Y.A.112.1	98.75	63.75	7
53	190115_K1.K1-Y.A.112.1	101.25	103.25	7
54	190115_K1.K1-Y.A.119.1	31.00	17.50	8
55	190115_K1.K1-Y.A.119.1	83.00	19.75	8
56	190115_K1.K1-Y.A.119.1	31.25	57.75	8
57	190115_K1.K1-Y.A.119.1	83.50	59.75	8
58	190115_K1.K1-Y.A.119.1	85.75	99.75	8
59	190115_K1.K1-Y.A.119.1	29.75	98.25	8
60	190115_K1.K1-Y.A.130.1	26.25	16.00	9
61	190115_K1.K1-Y.A.130.1	26.25	55.75	9
62	190115_K1.K1-Y.A.130.1	24.50	97.75	9
63	190115_K1.K1-Y.A.130.1	94.25	14.25	9
64	190115_K1.K1-Y.A.130.1	92.75	21.00	9
65	190115_K1.K1-Y.A.130.1	94.25	54.75	9
66	190115_K1.K1-Y.A.130.1	93.75	61.00	9
67	190115_K1.K1-Y.A.130.1	96.50	95.50	9
68	190115_K1.K1-Y.A.130.1	94.50	101.75	9
69	190115_K1.K1-Y.A.137.1	39.50	21.25	10
70	190115_K1.K1-Y.A.137.1	88.75	22.00	10
71	190115_K1.K1-Y.A.137.1	38.00	61.00	10
72	190115_K1.K1-Y.A.137.1	36.00	101.50	10
73	190115_K1.K1-Y.A.137.1	88.75	61.00	10
74	190115_K1.K1-Y.A.137.1	89.75	101.50	10
75	190115_K1.K1-Y.A.143.1	25.75	22.75	11
76	190115_K1.K1-Y.A.143.1	26.25	61.75	11
77	190115_K1.K1-Y.A.143.1	23.25	104.25	11
78	190115_K1.K1-Y.A.143.1	92.75	22.25	11
79	190115_K1.K1-Y.A.143.1	97.75	15.75	11
80	190115_K1.K1-Y.A.143.1	93.00	62.50	11
81	190115_K1.K1-Y.A.143.1	98.50	56.25	11
82	190115_K1.K1-Y.A.143.1	94.00	102.50	11
83	190115_K1.K1-Y.A.143.1	100.00	96.00	11
84	190115_K1.K1-Y.M.030.1	57.50	11.00	13
85	190115_K1.K1-Y.M.030.1	57.00	50.50	13
86	190115_K1.K1-Y.M.030.1	52.50	91.25	13
87	190115_K1.K1-Y.M.030.1	58.25	90.50	13
88	190115_K1.K1-Y.M.030.1	64.25	23.75	13
89	190115_K1.K1-Y.M.030.1	65.50	63.25	13
90	190115_K1.K1-Y.M.030.1	63.25	103.50	13
91	190115_K1.K1-Y.M.030.1	68.25	102.00	13
92	190115_K1.K1-Y.M.030.1	46.75	108.75	13
93	190115_K1.K1-Y.M.030.1	52.25	107.00	13
94	190115_K1.K1-Y.M.030.1	50.50	67.00	13
95	190115_K1.K1-Y.M.030.1	50.25	27.50	13
96	190115_K1.K1-Y.M.049.1	57.25	26.50	14
97	190115_K1.K1-Y.M.049.1	58.25	16.50	14
98	190115_K1.K1-Y.M.049.1	57.00	65.25	14
99	190115_K1.K1-Y.M.049.1	59.25	55.25	14
100	190115_K1.K1-Y.M.049.1	55.00	105.25	14
101	190115_K1.K1-Y.M.049.1	59.50	104.00	14
102	190115_K1.K1-Y.M.049.1	56.75	95.00	14
103	190115_K1.K1-Y.M.049.1	62.75	94.25	14
104	190115_K1.K1-Y.M.055.1	52.25	25.00	15
105	190115_K1.K1-Y.M.055.1	52.75	65.00	15
106	190115_K1.K1-Y.M.055.1	52.00	104.75	15
107	190115_K1.K1-Y.M.055.1	57.25	104.00	15
108	190115_K1.K1-Y.M.105.1	63.25	18.25	16
109	190115_K1.K1-Y.M.105.1	69.75	19.00	16
110	190115_K1.K1-Y.M.105.1	63.00	58.75	16
111	190115_K1.K1-Y.M.105.1	69.75	59.00	16
112	190115_K1.K1-Y.M.105.1	75.75	18.50	16
113	190115_K1.K1-Y.M.105.1	76.00	59.00	16
114	190115_K1.K1-Y.M.105.1	61.25	99.50	16
115	190115_K1.K1-Y.M.105.1	65.75	99.75	16
116	190115_K1.K1-Y.M.105.1	71.75	100.00	16
117	190115_K1.K1-Y.M.105.1	77.25	100.75	16
118	190115_K1.K1-Y.M.107.1	62.50	60.00	17
119	190115_K1.K1-Y.M.107.1	63.00	20.25	17
120	190115_K1.K1-Y.M.107.1	61.25	102.50	17
121	190115_K1.K1-Y.M.107.1	66.00	100.00	17
122	190115_K1.K1-Y.M.134.1	61.75	66.50	20
123	190115_K1.K1-Y.M.134.1	60.50	56.50	20
124	190115_K1.K1-Y.M.134.1	53.25	58.75	20
125	190115_K1.K1-Y.M.134.1	52.75	18.00	20
126	190115_K1.K1-Y.M.134.1	60.75	16.25	20
127	190115_K1.K1-Y.M.134.1	62.25	25.75	20
128	190115_K1.K1-Y.M.134.1	60.25	96.25	20
129	190115_K1.K1-Y.M.134.1	64.50	98.00	20
130	190115_K1.K1-Y.M.134.1	59.25	107.75	20
131	190115_K1.K1-Y.M.134.1	64.00	106.50	20
132	190115_K1.K1-Y.M.134.1	56.50	98.50	20
133	190115_K1.K1-Y.M.134.1	50.75	96.75	20
134	190115_K1.K1-Y.M.142.1	56.50	30.50	22
135	190115_K1.K1-Y.M.142.1	56.25	70.25	22
136	190115_K1.K1-Y.M.142.1	54.75	110.50	22
137	190115_K1.K1-Y.M.142.1	60.25	110.50	22
138	190115_K1.K1-Y.M.142.1	56.75	99.50	22
139	190115_K1.K1-Y.M.142.1	61.00	98.75	22
140	190115_K1.K1-Y.M.142.1	58.25	59.25	22
141	190115_K1.K1-Y.M.142.1	58.00	19.00	22
142	190115_K1.K1-Y.M.146.1	65.00	22.00	23
143	190115_K1.K1-Y.M.146.1	67.00	62.75	23
144	190115_K1.K1-Y.M.146.1	63.75	104.00	23
145	190115_K1.K1-Y.M.146.1	69.50	104.25	23
146	190115_K1.Y-K1.A.001.1	27.50	22.50	24
147	190115_K1.Y-K1.A.001.1	25.25	60.00	24
148	190115_K1.Y-K1.A.001.1	24.00	99.75	24
149	190115_K1.Y-K1.A.001.1	89.25	21.25	24
150	190115_K1.Y-K1.A.001.1	90.25	61.00	24
151	190115_K1.Y-K1.A.001.1	91.25	101.25	24
152	190115_K1.Y-K1.A.004.1	98.75	18.50	25
153	190115_K1.Y-K1.A.004.1	100.00	56.75	25
154	190115_K1.Y-K1.A.004.1	101.25	96.50	25
155	190115_K1.Y-K1.A.004.1	15.00	96.25	25
156	190115_K1.Y-K1.A.004.1	15.00	57.25	25
157	190115_K1.Y-K1.A.004.1	17.00	17.50	25
158	190115_K1.Y-K1.A.014.1	40.25	64.25	26
159	190115_K1.Y-K1.A.014.1	41.75	24.50	26
160	190115_K1.Y-K1.A.014.1	62.75	22.00	26
161	190115_K1.Y-K1.A.014.1	64.50	61.50	26
162	190115_K1.Y-K1.A.014.1	48.00	15.50	26
163	190115_K1.Y-K1.A.014.1	46.25	55.00	26
164	190115_K1.Y-K1.A.014.1	46.00	95.25	26
165	190115_K1.Y-K1.A.014.1	40.00	104.50	26
166	190115_K1.Y-K1.A.014.1	64.50	101.25	26
167	190115_K1.Y-K1.A.014.1	79.00	93.50	26
168	190115_K1.Y-K1.A.014.1	78.50	54.00	26
169	190115_K1.Y-K1.A.014.1	78.00	13.25	26
170	190115_K1.Y-K1.A.038.1	45.00	20.50	27
171	190115_K1.Y-K1.A.038.1	87.75	18.50	27
172	190115_K1.Y-K1.A.038.1	83.25	20.75	27
173	190115_K1.Y-K1.A.038.1	39.50	22.50	27
174	190115_K1.Y-K1.A.038.1	37.75	63.00	27
175	190115_K1.Y-K1.A.038.1	43.75	60.75	27
176	190115_K1.Y-K1.A.038.1	37.00	104.25	27
177	190115_K1.Y-K1.A.038.1	42.25	101.50	27
178	190115_K1.Y-K1.A.038.1	88.75	99.00	27
179	190115_K1.Y-K1.A.038.1	83.00	101.75	27
180	190115_K1.Y-K1.A.038.1	89.00	58.75	27
181	190115_K1.Y-K1.A.038.1	84.00	61.25	27
182	190115_K1.Y-K1.A.038.1	77.50	94.50	27
183	190115_K1.Y-K1.A.038.1	72.50	97.25	27
184	190115_K1.Y-K1.A.038.1	77.75	54.50	27
185	190115_K1.Y-K1.A.038.1	73.00	56.50	27
186	190115_K1.Y-K1.A.038.1	76.25	14.00	27
187	190115_K1.Y-K1.A.038.1	71.00	16.25	27
188	190115_K1.Y-K1.A.077.1	36.50	24.25	28
189	190115_K1.Y-K1.A.077.1	37.00	16.75	28
190	190115_K1.Y-K1.A.077.1	36.00	56.50	28
191	190115_K1.Y-K1.A.077.1	35.00	64.25	28
192	190115_K1.Y-K1.A.077.1	36.75	96.50	28
193	190115_K1.Y-K1.A.077.1	36.00	103.75	28
194	190115_K1.Y-K1.A.077.1	80.25	22.25	28
195	190115_K1.Y-K1.A.077.1	81.75	62.25	28
196	190115_K1.Y-K1.A.077.1	83.25	102.25	28
197	190115_K1.Y-K1.A.078.1	69.50	17.25	29
198	190115_K1.Y-K1.A.078.1	89.25	19.75	29
199	190115_K1.Y-K1.A.078.1	90.50	59.75	29
200	190115_K1.Y-K1.A.078.1	70.50	57.25	29
201	190115_K1.Y-K1.A.078.1	70.25	96.50	29
202	190115_K1.Y-K1.A.078.1	90.25	99.25	29
203	190115_K1.Y-K1.A.080.1	32.00	23.50	30
204	190115_K1.Y-K1.A.080.1	26.00	12.75	30
205	190115_K1.Y-K1.A.080.1	96.00	21.75	30
206	190115_K1.Y-K1.A.080.1	97.25	62.25	30
207	190115_K1.Y-K1.A.080.1	97.50	102.25	30
208	190115_K1.Y-K1.A.080.1	30.25	64.00	30
209	190115_K1.Y-K1.A.080.1	25.00	54.25	30
210	190115_K1.Y-K1.A.080.1	23.50	95.25	30
211	190115_K1.Y-K1.A.080.1	28.25	104.25	30
212	190115_K1.Y-K1.A.089.1	52.75	26.75	32
213	190115_K1.Y-K1.A.089.1	72.75	24.50	32
214	190115_K1.Y-K1.A.089.1	73.00	18.75	32
215	190115_K1.Y-K1.A.089.1	74.25	63.75	32
216	190115_K1.Y-K1.A.089.1	75.00	58.50	32
217	190115_K1.Y-K1.A.089.1	51.50	65.75	32
218	190115_K1.Y-K1.A.089.1	51.75	106.00	32
219	190115_K1.Y-K1.A.089.1	74.25	103.50	32
220	190115_K1.Y-K1.A.089.1	75.00	97.75	32
221	190115_K1.Y-K1.A.093.1	94.50	18.25	33
222	190115_K1.Y-K1.A.093.1	96.00	57.75	33
223	190115_K1.Y-K1.A.093.1	100.00	20.25	33
224	190115_K1.Y-K1.A.093.1	101.00	59.75	33
225	190115_K1.Y-K1.A.093.1	102.00	99.50	33
226	190115_K1.Y-K1.A.093.1	95.25	97.25	33
227	190115_K1.Y-K1.A.093.1	94.75	101.25	33
228	190115_K1.Y-K1.A.093.1	94.50	61.00	33
229	190115_K1.Y-K1.A.093.1	93.50	21.75	33
230	190115_K1.Y-K1.A.093.1	18.50	17.00	33
231	190115_K1.Y-K1.A.093.1	20.00	23.75	33
232	190115_K1.Y-K1.A.093.1	17.75	56.25	33
233	190115_K1.Y-K1.A.093.1	18.50	63.75	33
234	190115_K1.Y-K1.A.093.1	16.25	95.00	33
235	190115_K1.Y-K1.A.093.1	19.25	103.50	33
236	190115_K1.Y-K1.A.112.1	88.25	21.50	34
237	190115_K1.Y-K1.A.112.1	92.50	17.00	34
238	190115_K1.Y-K1.A.112.1	93.25	58.00	34
239	190115_K1.Y-K1.A.112.1	90.00	63.00	34
240	190115_K1.Y-K1.A.112.1	94.25	99.00	34
241	190115_K1.Y-K1.A.112.1	90.25	103.50	34
242	190115_K1.Y-K1.A.112.1	25.00	16.25	34
243	190115_K1.Y-K1.A.112.1	23.50	57.75	34
244	190115_K1.Y-K1.A.112.1	23.00	99.25	34
245	190115_K1.Y-K1.A.156.1	28.75	100.00	35
246	190115_K1.Y-K1.A.156.1	29.25	60.25	35
247	190115_K1.Y-K1.A.156.1	31.25	18.25	35
248	190115_K1.Y-K1.A.156.1	85.50	23.00	35
249	190115_K1.Y-K1.A.156.1	86.50	62.50	35
250	190115_K1.Y-K1.A.156.1	87.00	101.75	35
251	190115_K1.Y-K1.M.002.1	64.75	24.50	36
252	190115_K1.Y-K1.M.002.1	65.00	15.50	36
253	190115_K1.Y-K1.M.002.1	61.25	63.75	36
254	190115_K1.Y-K1.M.002.1	66.50	63.75	36
255	190115_K1.Y-K1.M.002.1	61.50	55.25	36
256	190115_K1.Y-K1.M.002.1	67.75	55.50	36
257	190115_K1.Y-K1.M.002.1	61.25	103.25	36
258	190115_K1.Y-K1.M.002.1	66.75	103.50	36
259	190115_K1.Y-K1.M.002.1	62.00	95.75	36
260	190115_K1.Y-K1.M.002.1	67.25	96.00	36
261	190115_K1.Y-K1.M.008.1	54.25	26.25	37
262	190115_K1.Y-K1.M.008.1	63.00	12.75	37
263	190115_K1.Y-K1.M.008.1	61.50	54.00	37
264	190115_K1.Y-K1.M.008.1	66.00	52.00	37
265	190115_K1.Y-K1.M.008.1	62.50	93.25	37
266	190115_K1.Y-K1.M.008.1	51.50	105.25	37
267	190115_K1.Y-K1.M.008.1	56.75	104.50	37
268	190115_K1.Y-K1.M.008.1	51.25	65.75	37
269	190115_K1.Y-K1.M.008.1	56.75	64.75	37
270	190115_K1.Y-K1.M.013.1	65.50	16.75	38
271	190115_K1.Y-K1.M.013.1	59.25	22.50	38
272	190115_K1.Y-K1.M.013.1	69.50	57.00	38
273	190115_K1.Y-K1.M.013.1	64.75	58.25	38
274	190115_K1.Y-K1.M.013.1	61.25	63.50	38
275	190115_K1.Y-K1.M.013.1	56.25	62.50	38
276	190115_K1.Y-K1.M.013.1	56.25	103.25	38
277	190115_K1.Y-K1.M.013.1	61.25	104.75	38
278	190115_K1.Y-K1.M.013.1	64.75	98.00	38
279	190115_K1.Y-K1.M.013.1	69.50	97.00	38
280	190115_K1.Y-K1.M.030.1	60.75	34.00	39
281	190115_K1.Y-K1.M.030.1	58.75	73.25	39
282	190115_K1.Y-K1.M.030.1	63.25	72.75	39
283	190115_K1.Y-K1.M.030.1	59.00	113.25	39
284	190115_K1.Y-K1.M.030.1	63.50	112.75	39
285	190115_K1.Y-K1.M.030.1	55.50	21.75	39
286	190115_K1.Y-K1.M.030.1	58.00	28.25	39
287	190115_K1.Y-K1.M.030.1	55.75	67.75	39
288	190115_K1.Y-K1.M.030.1	60.25	66.25	39
289	190115_K1.Y-K1.M.030.1	57.25	60.50	39
290	190115_K1.Y-K1.M.030.1	52.75	62.00	39
291	190115_K1.Y-K1.M.030.1	56.25	107.00	39
292	190115_K1.Y-K1.M.030.1	60.25	105.75	39
293	190115_K1.Y-K1.M.030.1	57.25	100.00	39
294	190115_K1.Y-K1.M.030.1	52.75	101.50	39
295	190115_K1.Y-K1.M.045.1	62.50	16.75	40
296	190115_K1.Y-K1.M.045.1	60.50	10.25	40
297	190115_K1.Y-K1.M.045.1	53.50	27.50	40
298	190115_K1.Y-K1.M.045.1	52.50	22.50	40
299	190115_K1.Y-K1.M.045.1	63.50	50.25	40
300	190115_K1.Y-K1.M.045.1	64.75	55.00	40
301	190115_K1.Y-K1.M.045.1	59.00	54.75	40
302	190115_K1.Y-K1.M.045.1	58.00	50.00	40
303	190115_K1.Y-K1.M.045.1	57.00	67.50	40
304	190115_K1.Y-K1.M.045.1	56.00	63.00	40
305	190115_K1.Y-K1.M.045.1	50.50	63.00	40
306	190115_K1.Y-K1.M.045.1	51.50	67.75	40
307	190115_K1.Y-K1.M.045.1	51.50	108.25	40
308	190115_K1.Y-K1.M.045.1	56.50	108.50	40
309	190115_K1.Y-K1.M.045.1	51.00	104.25	40
310	190115_K1.Y-K1.M.045.1	56.50	104.00	40
311	190115_K1.Y-K1.M.045.1	60.00	96.00	40
312	190115_K1.Y-K1.M.045.1	65.00	96.00	40
313	190115_K1.Y-K1.M.045.1	63.50	90.75	40
314	190115_K1.Y-K1.M.045.1	58.25	91.00	40
315	190115_K1.Y-K1.M.058.1	60.25	22.25	42
316	190115_K1.Y-K1.M.058.1	59.50	16.75	42
317	190115_K1.Y-K1.M.058.1	57.75	62.00	42
318	190115_K1.Y-K1.M.058.1	63.50	61.50	42
319	190115_K1.Y-K1.M.058.1	63.00	55.50	42
320	190115_K1.Y-K1.M.058.1	57.00	56.50	42
321	190115_K1.Y-K1.M.058.1	57.50	102.00	42
322	190115_K1.Y-K1.M.058.1	63.25	101.75	42
323	190115_K1.Y-K1.M.058.1	62.75	96.50	42
324	190115_K1.Y-K1.M.058.1	57.25	97.00	42
325	190115_K1.Y-K1.M.062.1	61.50	20.25	43
326	190115_K1.Y-K1.M.062.1	62.50	57.75	43
327	190115_K1.Y-K1.M.062.1	56.75	57.75	43
328	190115_K1.Y-K1.M.062.1	62.50	98.00	43
329	190115_K1.Y-K1.M.062.1	57.75	98.25	43
330	190115_K1.Y-K1.M.071.1	53.25	27.25	44
331	190115_K1.Y-K1.M.071.1	59.50	13.50	44
332	190115_K1.Y-K1.M.071.1	56.00	53.25	44
333	190115_K1.Y-K1.M.071.1	61.75	52.50	44
334	190115_K1.Y-K1.M.071.1	49.50	69.25	44
335	190115_K1.Y-K1.M.071.1	54.25	66.75	44
336	190115_K1.Y-K1.M.071.1	49.75	109.50	44
337	190115_K1.Y-K1.M.071.1	54.75	106.75	44
338	190115_K1.Y-K1.M.071.1	56.75	93.25	44
339	190115_K1.Y-K1.M.071.1	62.00	92.25	44
340	190115_K1.Y-K1.M.094.1	62.50	20.75	46
341	190115_K1.Y-K1.M.094.1	44.00	19.50	46
342	190115_K1.Y-K1.M.094.1	60.50	59.50	46
343	190115_K1.Y-K1.M.094.1	65.75	59.00	46
344	190115_K1.Y-K1.M.094.1	60.50	100.25	46
345	190115_K1.Y-K1.M.094.1	65.75	100.50	46
346	190115_K1.Y-K1.M.094.1	46.50	60.25	46
347	190115_K1.Y-K1.M.094.1	41.75	60.00	46
348	190115_K1.Y-K1.M.094.1	47.25	100.75	46
349	190115_K1.Y-K1.M.158.1	54.50	29.75	47
350	190115_K1.Y-K1.M.158.1	56.75	69.50	47
351	190115_K1.Y-K1.M.158.1	51.75	70.00	47
352	190115_K1.Y-K1.M.158.1	57.00	109.75	47
353	190115_K1.Y-K1.M.158.1	52.75	110.50	47
354	190115_K1.Y-K1.M.254.1	60.25	22.00	48
355	190115_K1.Y-K1.M.254.1	64.00	16.00	48
356	190115_K1.Y-K1.M.254.1	56.75	62.25	48
357	190115_K1.Y-K1.M.254.1	62.25	61.25	48
358	190115_K1.Y-K1.M.254.1	60.50	54.50	48
359	190115_K1.Y-K1.M.254.1	66.00	55.25	48
360	190115_K1.Y-K1.M.254.1	66.25	95.50	48
361	190115_K1.Y-K1.M.254.1	60.50	93.50	48
362	190115_K1.Y-K1.M.254.1	61.50	100.50	48
363	190115_K1.Y-K1.M.254.1	56.25	101.00	48
