# Supplementary material for: Trypanosome KKIP1 Dynamically Links the Inner Kinetochore to a Kinetoplastid Outer Kinetochore Complex
Source: Front Cell Infect Microbiol. 2021 Mar 23;11:641174. doi: 10.3389/fcimb.2021.641174 (PMC8023272; doi:10.3389/fcimb.2021.641174)
Supplement: Supplementary file 1 [file DataSheet_1.zip › SupplementaryFile3/RotatedCells/CentroidPositions190107.txt]

	Label	X	Y	Slice
1	190107_K1.K1-Y.A.009.1	36.50	25.75	1
2	190107_K1.K1-Y.A.009.1	43.50	17.00	1
3	190107_K1.K1-Y.A.009.1	86.25	18.25	1
4	190107_K1.K1-Y.A.009.1	80.00	21.50	1
5	190107_K1.K1-Y.A.009.1	79.50	62.25	1
6	190107_K1.K1-Y.A.009.1	86.50	58.25	1
7	190107_K1.K1-Y.A.009.1	88.50	98.00	1
8	190107_K1.K1-Y.A.009.1	82.25	101.25	1
9	190107_K1.K1-Y.A.009.1	35.25	65.25	1
10	190107_K1.K1-Y.A.009.1	42.00	57.25	1
11	190107_K1.K1-Y.A.009.1	34.00	105.75	1
12	190107_K1.K1-Y.A.009.1	42.25	97.50	1
13	190107_K1.K1-Y.A.044.1	23.50	21.75	2
14	190107_K1.K1-Y.A.044.1	94.75	22.25	2
15	190107_K1.K1-Y.A.044.1	100.25	23.00	2
16	190107_K1.K1-Y.A.044.1	94.75	62.00	2
17	190107_K1.K1-Y.A.044.1	100.50	62.50	2
18	190107_K1.K1-Y.A.044.1	96.75	102.25	2
19	190107_K1.K1-Y.A.044.1	101.50	101.50	2
20	190107_K1.K1-Y.A.044.1	23.00	61.00	2
21	190107_K1.K1-Y.A.044.1	20.50	101.00	2
22	190107_K1.K1-Y.A.045.1	13.75	23.00	3
23	190107_K1.K1-Y.A.045.1	13.25	64.00	3
24	190107_K1.K1-Y.A.045.1	15.25	14.25	3
25	190107_K1.K1-Y.A.045.1	16.25	52.50	3
26	190107_K1.K1-Y.A.045.1	14.50	94.00	3
27	190107_K1.K1-Y.A.045.1	13.00	103.50	3
28	190107_K1.K1-Y.A.045.1	81.75	13.25	3
29	190107_K1.K1-Y.A.045.1	81.25	53.00	3
30	190107_K1.K1-Y.A.045.1	83.75	92.00	3
31	190107_K1.K1-Y.A.045.1	99.25	19.50	3
32	190107_K1.K1-Y.A.045.1	94.75	16.50	3
33	190107_K1.K1-Y.A.045.1	94.25	56.75	3
34	190107_K1.K1-Y.A.045.1	99.50	58.75	3
35	190107_K1.K1-Y.A.045.1	101.50	98.75	3
36	190107_K1.K1-Y.A.045.1	96.25	96.75	3
37	190107_K1.K1-Y.A.058.1	23.50	20.00	5
38	190107_K1.K1-Y.A.058.1	22.75	26.25	5
39	190107_K1.K1-Y.A.058.1	93.50	18.50	5
40	190107_K1.K1-Y.A.058.1	94.00	23.75	5
41	190107_K1.K1-Y.A.058.1	95.50	63.75	5
42	190107_K1.K1-Y.A.058.1	95.50	57.50	5
43	190107_K1.K1-Y.A.058.1	23.50	59.75	5
44	190107_K1.K1-Y.A.058.1	22.75	65.75	5
45	190107_K1.K1-Y.A.058.1	96.75	97.75	5
46	190107_K1.K1-Y.A.058.1	97.50	103.50	5
47	190107_K1.K1-Y.A.058.1	22.25	99.50	5
48	190107_K1.K1-Y.A.058.1	21.25	105.25	5
49	190107_K1.K1-Y.A.065.1	29.50	21.75	6
50	190107_K1.K1-Y.A.065.1	29.00	61.75	6
51	190107_K1.K1-Y.A.065.1	25.75	102.25	6
52	190107_K1.K1-Y.A.065.1	97.00	21.75	6
53	190107_K1.K1-Y.A.065.1	97.25	62.25	6
54	190107_K1.K1-Y.A.065.1	97.50	103.50	6
55	190107_K1.K1-Y.A.080.1	26.50	28.75	7
56	190107_K1.K1-Y.A.080.1	90.75	26.50	7
57	190107_K1.K1-Y.A.080.1	25.75	68.50	7
58	190107_K1.K1-Y.A.080.1	26.00	107.50	7
59	190107_K1.K1-Y.A.080.1	20.25	18.25	7
60	190107_K1.K1-Y.A.080.1	20.25	59.00	7
61	190107_K1.K1-Y.A.080.1	19.00	98.25	7
62	190107_K1.K1-Y.A.080.1	91.25	65.50	7
63	190107_K1.K1-Y.A.080.1	92.75	105.50	7
64	190107_K1.K1-Y.A.095.1	23.50	13.75	9
65	190107_K1.K1-Y.A.095.1	22.00	22.00	9
66	190107_K1.K1-Y.A.095.1	22.50	54.75	9
67	190107_K1.K1-Y.A.095.1	20.75	63.75	9
68	190107_K1.K1-Y.A.095.1	22.25	93.75	9
69	190107_K1.K1-Y.A.095.1	19.00	103.25	9
70	190107_K1.K1-Y.A.095.1	100.00	99.00	9
71	190107_K1.K1-Y.A.095.1	99.25	60.00	9
72	190107_K1.K1-Y.A.095.1	98.50	20.25	9
73	190107_K1.K1-Y.A.105.1	83.00	18.50	10
74	190107_K1.K1-Y.A.105.1	89.50	21.50	10
75	190107_K1.K1-Y.A.105.1	76.25	16.50	10
76	190107_K1.K1-Y.A.105.1	76.00	55.50	10
77	190107_K1.K1-Y.A.105.1	83.00	59.25	10
78	190107_K1.K1-Y.A.105.1	90.25	61.25	10
79	190107_K1.K1-Y.A.105.1	77.00	95.25	10
80	190107_K1.K1-Y.A.105.1	83.75	97.50	10
81	190107_K1.K1-Y.A.105.1	91.75	99.75	10
82	190107_K1.K1-Y.A.105.1	36.00	21.75	10
83	190107_K1.K1-Y.A.105.1	31.25	18.25	10
84	190107_K1.K1-Y.A.105.1	34.75	60.50	10
85	190107_K1.K1-Y.A.105.1	29.25	58.75	10
86	190107_K1.K1-Y.A.105.1	28.00	98.00	10
87	190107_K1.K1-Y.A.105.1	33.50	99.00	10
88	190107_K1.K1-Y.M.019.1	59.50	64.75	11
89	190107_K1.K1-Y.M.019.1	62.00	57.75	11
90	190107_K1.K1-Y.M.019.1	61.25	19.25	11
91	190107_K1.K1-Y.M.019.1	59.25	26.00	11
92	190107_K1.K1-Y.M.019.1	56.00	104.75	11
93	190107_K1.K1-Y.M.019.1	61.25	103.50	11
94	190107_K1.K1-Y.M.019.1	59.50	98.25	11
95	190107_K1.K1-Y.M.019.1	64.50	97.75	11
96	190107_K1.K1-Y.M.027.1	53.50	16.25	12
97	190107_K1.K1-Y.M.027.1	54.00	56.25	12
98	190107_K1.K1-Y.M.027.1	52.25	95.75	12
99	190107_K1.K1-Y.M.027.1	57.50	97.25	12
100	190107_K1.K1-Y.M.027.1	51.75	27.50	12
101	190107_K1.K1-Y.M.027.1	52.50	66.75	12
102	190107_K1.K1-Y.M.027.1	49.25	107.00	12
103	190107_K1.K1-Y.M.027.1	54.50	107.75	12
104	190107_K1.K1-Y.M.068.1	53.25	16.00	13
105	190107_K1.K1-Y.M.068.1	53.25	23.75	13
106	190107_K1.K1-Y.M.068.1	54.50	56.50	13
107	190107_K1.K1-Y.M.068.1	55.00	65.25	13
108	190107_K1.K1-Y.M.068.1	53.25	98.25	13
109	190107_K1.K1-Y.M.068.1	58.75	97.50	13
110	190107_K1.K1-Y.M.068.1	58.00	104.25	13
111	190107_K1.K1-Y.M.068.1	52.75	105.00	13
112	190107_K1.K1-Y.M.081.1	53.50	24.25	15
113	190107_K1.K1-Y.M.081.1	54.25	63.75	15
114	190107_K1.K1-Y.M.081.1	50.50	103.75	15
115	190107_K1.K1-Y.M.081.1	55.50	104.00	15
116	190107_K1.K1-Y.M.086.1	56.50	19.00	16
117	190107_K1.K1-Y.M.086.1	65.00	20.00	16
118	190107_K1.K1-Y.M.086.1	58.00	29.75	16
119	190107_K1.K1-Y.M.086.1	57.00	69.50	16
120	190107_K1.K1-Y.M.086.1	56.00	58.25	16
121	190107_K1.K1-Y.M.086.1	65.00	60.25	16
122	190107_K1.K1-Y.M.086.1	53.50	99.00	16
123	190107_K1.K1-Y.M.086.1	61.25	99.75	16
124	190107_K1.K1-Y.M.086.1	67.50	97.50	16
125	190107_K1.K1-Y.M.086.1	55.25	109.50	16
126	190107_K1.K1-Y.M.086.1	59.50	109.75	16
127	190107_K1.K1-Y.M.090.1	65.00	100.75	17
128	190107_K1.K1-Y.M.090.1	69.25	98.25	17
129	190107_K1.K1-Y.M.090.1	52.75	94.00	17
130	190107_K1.K1-Y.M.090.1	58.25	93.25	17
131	190107_K1.K1-Y.M.090.1	61.50	104.00	17
132	190107_K1.K1-Y.M.090.1	61.00	63.00	17
133	190107_K1.K1-Y.M.090.1	66.75	58.00	17
134	190107_K1.K1-Y.M.090.1	54.25	53.75	17
135	190107_K1.K1-Y.M.090.1	61.25	23.00	17
136	190107_K1.K1-Y.M.090.1	66.00	17.75	17
137	190107_K1.K1-Y.M.090.1	54.50	13.75	17
138	190107_K1.Y-K1.A.010.1	15.00	23.00	20
139	190107_K1.Y-K1.A.010.1	13.75	62.25	20
140	190107_K1.Y-K1.A.010.1	12.75	100.75	20
141	190107_K1.Y-K1.A.010.1	102.75	20.25	20
142	190107_K1.Y-K1.A.010.1	103.25	60.50	20
143	190107_K1.Y-K1.A.010.1	103.25	100.00	20
144	190107_K1.Y-K1.A.041.1	16.00	17.75	21
145	190107_K1.Y-K1.A.041.1	19.50	21.25	21
146	190107_K1.Y-K1.A.041.1	17.75	60.50	21
147	190107_K1.Y-K1.A.041.1	15.25	56.25	21
148	190107_K1.Y-K1.A.041.1	15.25	95.00	21
149	190107_K1.Y-K1.A.041.1	18.00	99.50	21
150	190107_K1.Y-K1.A.041.1	100.75	60.75	21
151	190107_K1.Y-K1.A.041.1	100.50	22.25	21
152	190107_K1.Y-K1.A.041.1	100.50	100.25	21
153	190107_K1.Y-K1.A.049.1	25.75	17.25	22
154	190107_K1.Y-K1.A.049.1	24.50	57.75	22
155	190107_K1.Y-K1.A.049.1	24.50	99.50	22
156	190107_K1.Y-K1.A.049.1	94.00	22.25	22
157	190107_K1.Y-K1.A.049.1	94.50	63.50	22
158	190107_K1.Y-K1.A.049.1	96.00	103.50	22
159	190107_K1.Y-K1.A.050.1	12.00	17.00	23
160	190107_K1.Y-K1.A.050.1	12.00	58.50	23
161	190107_K1.Y-K1.A.050.1	11.75	98.50	23
162	190107_K1.Y-K1.A.050.1	109.00	22.50	23
163	190107_K1.Y-K1.A.050.1	109.75	61.00	23
164	190107_K1.Y-K1.A.050.1	110.75	100.50	23
165	190107_K1.Y-K1.A.058.1	30.00	20.75	24
166	190107_K1.Y-K1.A.058.1	27.25	59.50	24
167	190107_K1.Y-K1.A.058.1	27.00	99.50	24
168	190107_K1.Y-K1.A.058.1	37.50	15.50	24
169	190107_K1.Y-K1.A.058.1	36.00	54.50	24
170	190107_K1.Y-K1.A.058.1	35.75	94.50	24
171	190107_K1.Y-K1.A.058.1	32.75	14.75	24
172	190107_K1.Y-K1.A.058.1	32.00	54.25	24
173	190107_K1.Y-K1.A.058.1	31.50	93.25	24
174	190107_K1.Y-K1.A.058.1	87.50	21.75	24
175	190107_K1.Y-K1.A.058.1	88.25	62.25	24
176	190107_K1.Y-K1.A.058.1	88.50	101.50	24
177	190107_K1.Y-K1.A.118.1	21.00	17.25	25
178	190107_K1.Y-K1.A.118.1	18.75	22.25	25
179	190107_K1.Y-K1.A.118.1	102.50	8.75	25
180	190107_K1.Y-K1.A.118.1	100.00	13.25	25
181	190107_K1.Y-K1.A.118.1	19.25	57.50	25
182	190107_K1.Y-K1.A.118.1	17.00	62.25	25
183	190107_K1.Y-K1.A.118.1	19.00	98.25	25
184	190107_K1.Y-K1.A.118.1	16.50	103.50	25
185	190107_K1.Y-K1.A.118.1	103.50	48.75	25
186	190107_K1.Y-K1.A.118.1	101.00	52.75	25
187	190107_K1.Y-K1.A.118.1	103.75	90.00	25
188	190107_K1.Y-K1.A.118.1	100.75	95.00	25
189	190107_K1.Y-K1.A.126.1	23.25	27.00	26
190	190107_K1.Y-K1.A.126.1	26.00	23.00	26
191	190107_K1.Y-K1.A.126.1	91.00	23.75	26
192	190107_K1.Y-K1.A.126.1	93.75	20.00	26
193	190107_K1.Y-K1.A.126.1	21.25	66.25	26
194	190107_K1.Y-K1.A.126.1	23.50	62.25	26
195	190107_K1.Y-K1.A.126.1	20.25	105.50	26
196	190107_K1.Y-K1.A.126.1	23.00	102.00	26
197	190107_K1.Y-K1.A.126.1	92.50	63.00	26
198	190107_K1.Y-K1.A.126.1	96.00	59.00	26
199	190107_K1.Y-K1.A.126.1	93.25	103.00	26
200	190107_K1.Y-K1.A.126.1	96.50	98.75	26
201	190107_K1.Y-K1.A.141.1	17.75	24.00	27
202	190107_K1.Y-K1.A.141.1	19.75	19.25	27
203	190107_K1.Y-K1.A.141.1	103.25	23.00	27
204	190107_K1.Y-K1.A.141.1	106.50	17.50	27
205	190107_K1.Y-K1.A.141.1	16.25	64.00	27
206	190107_K1.Y-K1.A.141.1	18.75	58.75	27
207	190107_K1.Y-K1.A.141.1	16.00	103.00	27
208	190107_K1.Y-K1.A.141.1	18.25	97.50	27
209	190107_K1.Y-K1.A.141.1	104.50	62.25	27
210	190107_K1.Y-K1.A.141.1	107.75	56.75	27
211	190107_K1.Y-K1.A.141.1	104.25	102.50	27
212	190107_K1.Y-K1.A.141.1	108.00	97.00	27
213	190107_K1.Y-K1.M.022.1	62.75	23.50	29
214	190107_K1.Y-K1.M.022.1	62.00	17.50	29
215	190107_K1.Y-K1.M.022.1	60.75	62.50	29
216	190107_K1.Y-K1.M.022.1	66.25	61.00	29
217	190107_K1.Y-K1.M.022.1	59.25	56.75	29
218	190107_K1.Y-K1.M.022.1	65.25	55.50	29
219	190107_K1.Y-K1.M.022.1	61.75	103.00	29
220	190107_K1.Y-K1.M.022.1	67.00	101.00	29
221	190107_K1.Y-K1.M.022.1	65.25	96.25	29
222	190107_K1.Y-K1.M.022.1	59.75	97.25	29
223	190107_K1.Y-K1.M.022.1	50.75	21.75	29
224	190107_K1.Y-K1.M.022.1	47.50	62.50	29
225	190107_K1.Y-K1.M.022.1	53.75	61.00	29
226	190107_K1.Y-K1.M.022.1	48.25	103.00	29
227	190107_K1.Y-K1.M.022.1	54.25	102.25	29
228	190107_K1.Y-K1.M.026.1	57.50	24.50	30
229	190107_K1.Y-K1.M.026.1	57.50	10.75	30
230	190107_K1.Y-K1.M.026.1	54.50	51.25	30
231	190107_K1.Y-K1.M.026.1	61.00	52.25	30
232	190107_K1.Y-K1.M.026.1	59.75	66.25	30
233	190107_K1.Y-K1.M.026.1	60.25	106.00	30
234	190107_K1.Y-K1.M.026.1	55.50	90.75	30
235	190107_K1.Y-K1.M.026.1	61.00	91.75	30
236	190107_K1.Y-K1.M.044.1	62.25	22.00	32
237	190107_K1.Y-K1.M.044.1	60.00	62.50	32
238	190107_K1.Y-K1.M.044.1	65.75	62.75	32
239	190107_K1.Y-K1.M.044.1	61.00	103.25	32
240	190107_K1.Y-K1.M.044.1	66.00	103.00	32
241	190107_K1.Y-K1.M.109.1	62.50	29.50	34
242	190107_K1.Y-K1.M.109.1	63.50	19.25	34
243	190107_K1.Y-K1.M.109.1	60.50	67.75	34
244	190107_K1.Y-K1.M.109.1	65.50	67.75	34
245	190107_K1.Y-K1.M.109.1	61.50	58.75	34
246	190107_K1.Y-K1.M.109.1	66.75	58.25	34
247	190107_K1.Y-K1.M.109.1	62.00	96.25	34
248	190107_K1.Y-K1.M.109.1	67.00	96.50	34
249	190107_K1.Y-K1.M.109.1	59.75	107.75	34
250	190107_K1.Y-K1.M.109.1	65.25	107.75	34
251	190107_K1.Y-K1.M.134.1	55.75	22.50	37
252	190107_K1.Y-K1.M.134.1	64.25	11.75	37
253	190107_K1.Y-K1.M.134.1	53.00	64.00	37
254	190107_K1.Y-K1.M.134.1	58.00	62.25	37
255	190107_K1.Y-K1.M.134.1	62.25	53.25	37
256	190107_K1.Y-K1.M.134.1	68.00	50.50	37
257	190107_K1.Y-K1.M.134.1	62.50	92.75	37
258	190107_K1.Y-K1.M.134.1	53.50	104.00	37
259	190107_K1.Y-K1.M.134.1	59.00	100.50	37
260	190107_K1.Y-K1.M.134.1	60.75	14.25	37
261	190107_K1.Y-K1.M.134.1	59.00	55.50	37
262	190107_K1.Y-K1.M.134.1	58.25	95.50	37
