# Supplementary material for: Trypanosome KKIP1 Dynamically Links the Inner Kinetochore to a Kinetoplastid Outer Kinetochore Complex
Source: Front Cell Infect Microbiol. 2021 Mar 23;11:641174. doi: 10.3389/fcimb.2021.641174 (PMC8023272; doi:10.3389/fcimb.2021.641174)
Supplement: Supplementary file 1 [file DataSheet_1.zip › SupplementaryFile3/RotatedCells/CentroidPositions190104.txt]

	Label	X	Y	Slice
1	190104_K1.K1-Y.A.016.1	14	18.5	1
2	190104_K1.K1-Y.A.016.1	13.5	59.75	1
3	190104_K1.K1-Y.A.016.1	12.25	100.25	1
4	190104_K1.K1-Y.A.016.1	101.5	17.25	1
5	190104_K1.K1-Y.A.016.1	102.25	58.5	1
6	190104_K1.K1-Y.A.016.1	104.5	99.75	1
7	190104_K1.K1-Y.A.016.1	16.5	97.75	1
8	190104_K1.K1-Y.A.016.1	18	56.75	1
9	190104_K1.K1-Y.A.016.1	18.5	16.25	1
10	190104_K1.K1-Y.A.027.1	21.25	23.75	2
11	190104_K1.K1-Y.A.027.1	26.25	19.25	2
12	190104_K1.K1-Y.A.027.1	20.75	64.5	2
13	190104_K1.K1-Y.A.027.1	25.5	59.75	2
14	190104_K1.K1-Y.A.027.1	19.5	104.25	2
15	190104_K1.K1-Y.A.027.1	24.5	100.25	2
16	190104_K1.K1-Y.A.027.1	95.25	21	2
17	190104_K1.K1-Y.A.027.1	96.75	61.25	2
18	190104_K1.K1-Y.A.027.1	99.25	102	2
19	190104_K1.K1-Y.A.042.1	89	18	3
20	190104_K1.K1-Y.A.042.1	91.25	24.75	3
21	190104_K1.K1-Y.A.042.1	89.25	57.75	3
22	190104_K1.K1-Y.A.042.1	92	64.5	3
23	190104_K1.K1-Y.A.042.1	90.75	99.25	3
24	190104_K1.K1-Y.A.042.1	93.25	103.25	3
25	190104_K1.K1-Y.A.042.1	23.25	20.75	3
26	190104_K1.K1-Y.A.042.1	23.75	26.25	3
27	190104_K1.K1-Y.A.042.1	23.5	60.5	3
28	190104_K1.K1-Y.A.042.1	23	67	3
29	190104_K1.K1-Y.A.042.1	21.5	100.5	3
30	190104_K1.K1-Y.A.042.1	20.75	106.5	3
31	190104_K1.Y-K1.A.005.1	20.5	25.75	5
32	190104_K1.Y-K1.A.005.1	24.5	22.75	5
33	190104_K1.Y-K1.A.005.1	102.25	19.5	5
34	190104_K1.Y-K1.A.005.1	100	27.5	5
35	190104_K1.Y-K1.A.005.1	102.25	59	5
36	190104_K1.Y-K1.A.005.1	100.5	66.25	5
37	190104_K1.Y-K1.A.005.1	103	98.25	5
38	190104_K1.Y-K1.A.005.1	100.75	105.5	5
39	190104_K1.Y-K1.A.005.1	18.5	65.75	5
40	190104_K1.Y-K1.A.005.1	23	62.25	5
41	190104_K1.Y-K1.A.005.1	16.5	104.5	5
42	190104_K1.Y-K1.A.005.1	21.5	101.75	5
43	190104_K1.Y-K1.A.022.1	26	21	6
44	190104_K1.Y-K1.A.022.1	24	60	6
45	190104_K1.Y-K1.A.022.1	25.75	25.75	6
46	190104_K1.Y-K1.A.022.1	24	66	6
47	190104_K1.Y-K1.A.022.1	23.75	99.75	6
48	190104_K1.Y-K1.A.022.1	24	105.75	6
49	190104_K1.Y-K1.A.022.1	96.25	22.5	6
50	190104_K1.Y-K1.A.022.1	97.25	61	6
51	190104_K1.Y-K1.A.022.1	98.25	101.25	6
52	190104_K1.Y-K1.A.028.1	51.5	23.5	7
53	190104_K1.Y-K1.A.028.1	49.5	28.5	7
54	190104_K1.Y-K1.A.028.1	76.25	20	7
55	190104_K1.Y-K1.A.028.1	75.25	25.5	7
56	190104_K1.Y-K1.A.028.1	59.5	21	7
57	190104_K1.Y-K1.A.028.1	58.25	26	7
58	190104_K1.Y-K1.A.028.1	59.25	60.25	7
59	190104_K1.Y-K1.A.028.1	58	65	7
60	190104_K1.Y-K1.A.028.1	49.25	62.25	7
61	190104_K1.Y-K1.A.028.1	47.5	67.5	7
62	190104_K1.Y-K1.A.028.1	49	101.25	7
63	190104_K1.Y-K1.A.028.1	48	106.25	7
64	190104_K1.Y-K1.A.028.1	58.75	100.25	7
65	190104_K1.Y-K1.A.028.1	57.25	105.75	7
66	190104_K1.Y-K1.A.028.1	78.75	100.25	7
67	190104_K1.Y-K1.A.028.1	78	105.75	7
68	190104_K1.Y-K1.A.028.1	77.75	60.25	7
69	190104_K1.Y-K1.A.028.1	76.75	65	7
70	190104_K1.Y-K1.A.045.1	28	21.75	8
71	190104_K1.Y-K1.A.045.1	26.75	61.75	8
72	190104_K1.Y-K1.A.045.1	27	101.75	8
73	190104_K1.Y-K1.A.045.1	93.25	17	8
74	190104_K1.Y-K1.A.045.1	89.75	23.75	8
75	190104_K1.Y-K1.A.045.1	95	54.5	8
76	190104_K1.Y-K1.A.045.1	91.75	62.25	8
77	190104_K1.Y-K1.A.045.1	95.75	95.5	8
78	190104_K1.Y-K1.A.045.1	91.5	102.75	8
79	190104_K1.Y-K1.A.045.1	24	20.25	8
80	190104_K1.Y-K1.A.045.1	23.25	59.5	8
81	190104_K1.Y-K1.A.045.1	23.75	100.25	8
82	190104_K1.Y-K1.A.111.1	97.5	20.25	10
83	190104_K1.Y-K1.A.111.1	103.25	23.5	10
84	190104_K1.Y-K1.A.111.1	97.75	60	10
85	190104_K1.Y-K1.A.111.1	102.5	65.5	10
86	190104_K1.Y-K1.A.111.1	97.25	100.75	10
87	190104_K1.Y-K1.A.111.1	102.75	105.75	10
88	190104_K1.Y-K1.A.111.1	26	21.25	10
89	190104_K1.Y-K1.A.111.1	24.5	59.75	10
90	190104_K1.Y-K1.A.111.1	23.75	99.75	10
91	190104_K1.Y-K1.A.111.1	25	26.5	10
92	190104_K1.Y-K1.A.111.1	23.75	65.5	10
93	190104_K1.Y-K1.A.111.1	23	106.5	10
94	190104_K1.Y-K1.A.126.1	41	24	11
95	190104_K1.Y-K1.A.126.1	39.25	64.75	11
96	190104_K1.Y-K1.A.126.1	37.75	104	11
97	190104_K1.Y-K1.M.009.1	65.5	19.75	12
98	190104_K1.Y-K1.M.009.1	61.5	17.25	12
99	190104_K1.Y-K1.M.009.1	68	60.25	12
100	190104_K1.Y-K1.M.009.1	62.5	58.75	12
101	190104_K1.Y-K1.M.009.1	57.5	58.25	12
102	190104_K1.Y-K1.M.009.1	57.5	97	12
103	190104_K1.Y-K1.M.009.1	62.5	98.5	12
104	190104_K1.Y-K1.M.009.1	68	99.25	12
105	190104_K1.Y-K1.M.016.1	61.25	18.5	13
106	190104_K1.Y-K1.M.016.1	65.75	21	13
107	190104_K1.Y-K1.M.016.1	58.5	57.5	13
108	190104_K1.Y-K1.M.016.1	63.25	60.25	13
109	190104_K1.Y-K1.M.016.1	67.75	63.5	13
110	190104_K1.Y-K1.M.016.1	59.25	98.75	13
111	190104_K1.Y-K1.M.016.1	54.25	94.75	13
112	190104_K1.Y-K1.M.016.1	64	101.25	13
113	190104_K1.Y-K1.M.040.1	58.5	31.5	15
114	190104_K1.Y-K1.M.040.1	62	26	15
115	190104_K1.Y-K1.M.040.1	65.25	19.25	15
116	190104_K1.Y-K1.M.040.1	51	23.5	15
117	190104_K1.Y-K1.M.040.1	56	71	15
118	190104_K1.Y-K1.M.040.1	61.25	70.75	15
119	190104_K1.Y-K1.M.040.1	57.75	66	15
120	190104_K1.Y-K1.M.040.1	64.75	65.75	15
121	190104_K1.Y-K1.M.040.1	61.5	58.75	15
122	190104_K1.Y-K1.M.040.1	67.5	60	15
123	190104_K1.Y-K1.M.040.1	53.25	63	15
124	190104_K1.Y-K1.M.040.1	48	63.25	15
125	190104_K1.Y-K1.M.040.1	47.5	103.5	15
126	190104_K1.Y-K1.M.040.1	53	102.75	15
127	190104_K1.Y-K1.M.040.1	56.5	110.75	15
128	190104_K1.Y-K1.M.040.1	63	111.25	15
129	190104_K1.Y-K1.M.040.1	58.5	105.5	15
130	190104_K1.Y-K1.M.040.1	65	105.75	15
131	190104_K1.Y-K1.M.040.1	63	98.25	15
132	190104_K1.Y-K1.M.040.1	68	98.75	15
133	190104_K1.Y-K1.M.043.1	60.5	29	16
134	190104_K1.Y-K1.M.043.1	54	14.25	16
135	190104_K1.Y-K1.M.043.1	53	19.75	16
136	190104_K1.Y-K1.M.043.1	50.75	54	16
137	190104_K1.Y-K1.M.043.1	56.5	56	16
138	190104_K1.Y-K1.M.043.1	54.75	60.75	16
139	190104_K1.Y-K1.M.043.1	49.25	58.5	16
140	190104_K1.Y-K1.M.043.1	56.75	68.5	16
141	190104_K1.Y-K1.M.043.1	62.25	69.75	16
142	190104_K1.Y-K1.M.043.1	57.5	109	16
143	190104_K1.Y-K1.M.043.1	63	110.25	16
144	190104_K1.Y-K1.M.043.1	49	100	16
145	190104_K1.Y-K1.M.043.1	54.75	101.75	16
146	190104_K1.Y-K1.M.043.1	50.5	94.5	16
147	190104_K1.Y-K1.M.043.1	56.25	96.75	16
148	190104_K1.Y-K1.M.057.1	56.75	30.25	17
149	190104_K1.Y-K1.M.057.1	57.25	17.25	17
150	190104_K1.Y-K1.M.057.1	53	26.25	17
151	190104_K1.Y-K1.M.057.1	53.25	69.75	17
152	190104_K1.Y-K1.M.057.1	58.25	69	17
153	190104_K1.Y-K1.M.057.1	49.75	65.5	17
154	190104_K1.Y-K1.M.057.1	54.75	64.5	17
155	190104_K1.Y-K1.M.057.1	60.25	57	17
156	190104_K1.Y-K1.M.057.1	54.75	58	17
157	190104_K1.Y-K1.M.057.1	56.25	52.25	17
158	190104_K1.Y-K1.M.057.1	50.75	54.5	17
159	190104_K1.Y-K1.M.057.1	54	14.25	17
160	190104_K1.Y-K1.M.057.1	54	110.5	17
161	190104_K1.Y-K1.M.057.1	59.5	109.75	17
162	190104_K1.Y-K1.M.057.1	55.25	105.5	17
163	190104_K1.Y-K1.M.057.1	50.75	106.5	17
164	190104_K1.Y-K1.M.057.1	55.5	99	17
165	190104_K1.Y-K1.M.057.1	61	97.5	17
166	190104_K1.Y-K1.M.057.1	51.5	94.75	17
167	190104_K1.Y-K1.M.057.1	57.5	93	17
168	190104_K1.Y-K1.M.061.1	68.5	13	18
169	190104_K1.Y-K1.M.061.1	69.75	17.75	18
170	190104_K1.Y-K1.M.061.1	56.75	19.25	18
171	190104_K1.Y-K1.M.061.1	57.75	23.75	18
172	190104_K1.Y-K1.M.061.1	65.75	53.25	18
173	190104_K1.Y-K1.M.061.1	72	54	18
174	190104_K1.Y-K1.M.061.1	66.5	57.5	18
175	190104_K1.Y-K1.M.061.1	72.5	58.75	18
176	190104_K1.Y-K1.M.061.1	54.75	59.75	18
177	190104_K1.Y-K1.M.061.1	59.75	59	18
178	190104_K1.Y-K1.M.061.1	55.5	65.25	18
179	190104_K1.Y-K1.M.061.1	61	63.5	18
180	190104_K1.Y-K1.M.061.1	66	93.5	18
181	190104_K1.Y-K1.M.061.1	71	93.5	18
182	190104_K1.Y-K1.M.061.1	66.5	99	18
183	190104_K1.Y-K1.M.061.1	72.25	98.75	18
184	190104_K1.Y-K1.M.061.1	54.75	100.75	18
185	190104_K1.Y-K1.M.061.1	59.5	98.5	18
186	190104_K1.Y-K1.M.061.1	56.75	106	18
187	190104_K1.Y-K1.M.061.1	61.5	103.5	18
188	190104_K1.Y-K1.M.085.1	62.5	24	20
189	190104_K1.Y-K1.M.085.1	62.5	18.75	20
190	190104_K1.Y-K1.M.085.1	50.75	23.5	20
191	190104_K1.Y-K1.M.085.1	51.25	17.25	20
192	190104_K1.Y-K1.M.085.1	48	57.75	20
193	190104_K1.Y-K1.M.085.1	53.75	57.75	20
194	190104_K1.Y-K1.M.085.1	53.25	61.75	20
195	190104_K1.Y-K1.M.085.1	47.75	63.5	20
196	190104_K1.Y-K1.M.085.1	59.75	63	20
197	190104_K1.Y-K1.M.085.1	65	63.75	20
198	190104_K1.Y-K1.M.085.1	65	58.5	20
199	190104_K1.Y-K1.M.085.1	59	57.25	20
200	190104_K1.Y-K1.M.085.1	60.25	101.75	20
201	190104_K1.Y-K1.M.085.1	65	102	20
202	190104_K1.Y-K1.M.085.1	65.25	98	20
203	190104_K1.Y-K1.M.085.1	59.75	97.75	20
204	190104_K1.Y-K1.M.085.1	53.5	100.75	20
205	190104_K1.Y-K1.M.085.1	48.5	102.5	20
206	190104_K1.Y-K1.M.085.1	49	98	20
207	190104_K1.Y-K1.M.085.1	53.25	96.75	20
208	190104_K1.Y-K1.M.108.1	58.5	29.25	21
209	190104_K1.Y-K1.M.108.1	55.75	24.5	21
210	190104_K1.Y-K1.M.108.1	61	69	21
211	190104_K1.Y-K1.M.108.1	55.5	69	21
212	190104_K1.Y-K1.M.108.1	53.5	64.75	21
213	190104_K1.Y-K1.M.108.1	58.5	65.25	21
214	190104_K1.Y-K1.M.108.1	55.5	108.5	21
215	190104_K1.Y-K1.M.108.1	60.5	109.25	21
216	190104_K1.Y-K1.M.108.1	58.75	103.75	21
217	190104_K1.Y-K1.M.108.1	54.25	104	21
218	190104_K1.Y-K1.M.112.1	54.25	24	22
219	190104_K1.Y-K1.M.112.1	52.75	63.75	22
220	190104_K1.Y-K1.M.112.1	58.75	64.5	22
221	190104_K1.Y-K1.M.112.1	53	104.5	22
222	190104_K1.Y-K1.M.112.1	58.75	104.5	22
