# Supplementary material for: Trypanosome KKIP1 Dynamically Links the Inner Kinetochore to a Kinetoplastid Outer Kinetochore Complex
Source: Front Cell Infect Microbiol. 2021 Mar 23;11:641174. doi: 10.3389/fcimb.2021.641174 (PMC8023272; doi:10.3389/fcimb.2021.641174)
Supplement: Supplementary file 1 [file DataSheet_1.zip › SupplementaryFile3/Analysis1-Centroids.R]

library(hexbin)
library(RColorBrewer)
source('Functions.R')

## General Parameters
pxs = 64.5	# pixel size (nm)

# hexplot
xbins= 25
xbnds=c(-500, 500)
gap = 1
hex.dx = 0.5*(diff(xbnds)/xbins - gap)
hex = hexcoords(hex.dx)

xl=c(-450,450)	# plot limits (nm)
yl=c(-300,300)
sc=0.005	# inchs per nm

alpha = '88'
Ncol = 7


## Load data
x = data.frame(matrix(vector(), 0, 4, dimnames=list(c(), c("Label", "X", "Y", "Slice")) ) )

path= "RotatedCells/"
for (file in list.files(path=path, pattern="CentroidPositions.*\\.txt") ) {
	x = rbind(x, read.table( paste0(path, file) ))
}

df = data.frame(Label=NA, Dir=NA, Terminus=NA, Stage=NA, File=NA, Channel=NA, X=NA, Y=NA, dx=NA, dy=NA)

count=1
for ( lab in levels(factor(x$Label))) {
	sub.x = x[ x$Label == lab, ]
	ch.1 = sub.x[ sub.x$Y<=40, ]
	
	for (i in 1:2) {
		ch = sub.x[ sub.x$Y>i*40 & sub.x$Y<=(i+1)*40, ]
		ch$Y = ch$Y - i*40
		for (n in 1:dim(ch)[1]) {
			df[count, 1:5] = c(lab, strsplit(lab, '\\.')[[1]][1:3], paste( strsplit(lab, '\\.')[[1]][4], strsplit(lab, '\\.')[[1]][5], sep='.') )
			df$Channel[count] = i+1
			
			w = which.min((ch.1$X-ch$X[n])^2 + 1.5*(ch.1$Y-ch$Y[n])^2)
			df[count, c('X', 'Y')] = ch.1[w, c('X', 'Y')]
			df$dx[count] = pxs*(ch$X[n] - ch.1$X[w])
			df$dy[count] = pxs*(ch$Y[n] - ch.1$Y[w])
			
			count=count+1
		}
	}
}
df = cbind( df, Posterior = F)
df$Posterior[ df$Stage=='A' & df$X <60 ] = T
df$Posterior[ df$Stage=='M' & df$dx < 0 ] = T
df$Posterior[ df$Terminus=="K1-Y" & df$Stage=='M' & df$Channel==2 ] = F
df = cbind(df, dX=df$dx)
df$dX[ df$Posterior ] = -df$dX[ df$Posterior ]
attach(df)


## Plot hexbin distributions
h.list = list()

stage = 'M'
for (term in c('Y-K1', 'K1-Y')) {
	pdf( file=paste("Centroids", term, stage, "pdf", sep='.'), width=sc*diff(xl), height=0.6+2*sc*diff(yl))
	layout( matrix( c(3,1,2), ncol=1), widths=sc*diff(xl), heights=c(0.6, rep(sc*diff(yl),2) ), respect=T)
	par(oma=rep(0,4), mar=rep(0,4))
	for (chan in 2:3) {
		if (chan == 2 ) {
			colR = brewer.pal(Ncol, "Greens")
		} else {
			colR = brewer.pal(Ncol, "Purples")
		}
	
		inc = Terminus == term & Stage == stage & Channel == chan
		h = hexbin( dx[ inc ], dy[ inc ], xbins=xbins, xbnds=xbnds, ybnds=xbnds)
		hxy = hcell2xy(h)

		plot(NULL, NULL, xlim=xl, ylim=yl, bty='n', xaxt='n', yaxt='n')
		for (i in 1:length(h@count)) {
			polygon( hex$x + hxy$x[i], hex$y + hxy$y[i], col=colR[ min(h@count[i], Ncol) ], border='grey')
		}
		points(0,0, pch=3, cex=3, col=brewer.pal(5,'Spectral')[1], lwd=3)
	
		h.list[[chan-1]] = hist( dx[inc], breaks=seq(xbnds[1], xbnds[2], 0.5*diff(xbnds)/xbins), plot=F)
		
		if (chan == 2) { text(xl[1], yl[2], paste0( dim(df[inc, ])[1], " (", nlevels( factor(df$Label[inc])), ")" ), adj=c(0,1), cex=1.5) }
	}

	plot( h.list[[1]], xlim=xl, ylim=range( c(h.list[[1]]$counts, h.list[[2]]$counts) ), bty='n', xaxt='n', yaxt='n', col= paste0( brewer.pal(Ncol, "Greens")[Ncol], alpha), ann=F )
	plot( h.list[[2]], add=T, bty='n', xaxt='n', yaxt='n', col=paste0( brewer.pal(Ncol, "Purples")[Ncol], alpha), ann=F )
	
	dev.off()
}

stage = 'A'
for (term in c('Y-K1', 'K1-Y')) {
	xl=c(-450,150)

	pdf( file=paste("Centroids", term, stage, "pdf", sep='.'), width=2*sc*diff(xl), height=0.6+2*sc*diff(yl))
	layout( matrix( c(3,1,2,6,4,5), ncol=2), widths=rep(sc*diff(xl), 2), heights=c(0.6, rep(sc*diff(yl),2) ), respect=T)
	par(oma=rep(0,4), mar=rep(0,4))
	
	for (pd in c('prox', 'dist')) {
		if (pd == 'prox') {
			end = X < 60
		} else {
			xl = -rev(xl)
			end = !end
		}
		
		for (chan in 2:3) {
			if (chan == 2 ) {
				colR = brewer.pal(Ncol, "Greens")
			} else {
				colR = brewer.pal(Ncol, "Purples")
			}

			inc = Terminus == term & Stage == stage & Channel == chan & end
			h = hexbin( dx[ inc ], dy[ inc ], xbins=xbins, xbnds=xbnds, ybnds=xbnds)
			hxy = hcell2xy(h)

			plot(NULL, NULL, xlim=xl, ylim=yl, bty='n', xaxt='n', yaxt='n')
			for (i in 1:length(h@count)) {
				polygon( hex$x + hxy$x[i], hex$y + hxy$y[i], col=colR[ min(h@count[i], Ncol) ], border='grey')
			}
			points(0,0, pch=3, cex=3, col=brewer.pal(5,'Spectral')[1], lwd=3)

			h.list[[chan-1]] = hist( dx[inc], breaks=seq(xbnds[1], xbnds[2], 0.5*diff(xbnds)/xbins), plot=F)
	
			if (chan == 2) { text(xl[1], yl[2], paste0( dim(df[inc, ])[1], " (", nlevels( factor(df$Label[inc])), ")" ), adj=c(0,1), cex=1.5) }
		}
		
		if (pd != 'prox' & term == 'K1-Y') {
			segments(xl[1], yl[1], xl[1], yl[1]+150, lwd=3, col='grey70')
			segments(xl[1], yl[1], xl[1]+150, yl[1], lwd=3, col='grey70')
		}

		plot( h.list[[1]], xlim=xl, ylim=range( c(h.list[[1]]$counts, h.list[[2]]$counts) ), bty='n', xaxt='n', yaxt='n', col= paste0( brewer.pal(Ncol, "Greens")[Ncol], alpha), ann=F )
		plot( h.list[[2]], add=T, bty='n', xaxt='n', yaxt='n', col=paste0( brewer.pal(Ncol, "Purples")[Ncol], alpha), ann=F )

	}
	dev.off()
}


## Plot averages
pdf( "Centroids-barplot.pdf", width=3.5, height=5)
x.mean = data.frame(matrix(vector(), 0, 7, dimnames=list(c(), c("Terminus", "Stage", "Channel", "dx", "se", "var", "N")) ) )

chan=2
for (term in c('Y-K1', 'K1-Y')) {
	for (stage in c('M', 'A')) {
		inc = Terminus == term & Stage == stage & Channel == chan
		x.mean = rbind( x.mean, data.frame(Terminus=term, Stage=stage, Channel=chan, dx=mean( dX[inc]), se=sd(dX[inc])/sqrt( nlevels( factor(df$Label[inc])) ), var=var(dX[inc]), N=nlevels( factor(df$Label[inc])) ) )
	}
}

chan=3
term=NA
for (stage in c('M', 'A')) {
	inc = Stage == stage & Channel == chan
	x.mean = rbind( x.mean, data.frame(Terminus=term, Stage=stage, Channel=chan, dx=mean( dX[inc]), se=sd(dX[inc])/sqrt( nlevels( factor(df$Label[inc])) ), var=var(dX[inc]), N=nlevels( factor(df$Label[inc])) ) )
}

b = barplot(x.mean$dx, ylim=c(0,200), col=c( rep( paste0( brewer.pal(Ncol, "Greens")[Ncol], c('88', 'ff')), 2), paste0( brewer.pal(Ncol, "Purples")[Ncol], c('88', 'ff'))))

segments( x0=b, y0=x.mean$dx - x.mean$se, y1=x.mean$dx + x.mean$se, lwd=4, col=1)

for (i in 1:3) {
	x.1 = 2*i -1
	x.2 = 2*i
	segments( x0=b[ x.1 ], x1=b[ x.2 ], y0=185, lwd=2)
	text( mean( b[ x.1:x.2 ] ), 190, pval2char( welch.pval( x.mean$dx[ x.1 ], x.mean$dx[ x.2 ], x.mean$var[ x.1 ], x.mean$var[ x.2 ], x.mean$N[ x.1 ], x.mean$N[ x.2 ])) )
}

x.1 = 2
x.2 = 4
segments( x0=b[ x.1 ], x1=b[ x.2 ], y0=170, lwd=2)
text( mean( b[ x.1:x.2 ] ), 175, pval2char( welch.pval( x.mean$dx[ x.1 ], x.mean$dx[ x.2 ], x.mean$var[ x.1 ], x.mean$var[ x.2 ], x.mean$N[ x.1 ], x.mean$N[ x.2 ])) )

dev.off()
