# Supplementary material for: Trypanosome KKIP1 Dynamically Links the Inner Kinetochore to a Kinetoplastid Outer Kinetochore Complex
Source: Front Cell Infect Microbiol. 2021 Mar 23;11:641174. doi: 10.3389/fcimb.2021.641174 (PMC8023272; doi:10.3389/fcimb.2021.641174)
Supplement: Supplementary file 1 [file DataSheet_1.zip › SupplementaryFile3/Analysis2-LineScans.R]

library(RColorBrewer)
library(EBImage)
source('Functions.R')

# Parameters
pxs = 64.5	# pixel size (nm)
width=20
height=3
pixX = pxs*( (1:width) - (width+1)/2 )

channels = c('Phase', 'mSc', 'YFP', 'mTur', 'DAPI')
col = c(brewer.pal(5,'Spectral')[1], brewer.pal(5,'Greens')[5], brewer.pal(5,'Purples')[5])
alpha='44'

Nboot = 100
cnames = c()
for (st in c('M', 'A')) {
	for (term in c('Y-K1', 'K1-Y')) {
		for (post in c('Pos', 'Ant')) {
			cnames=c(cnames, paste(st, term, post, sep='.'))
		}
	}
}
boot = array(NA, dim=c(Nboot, 8, 3), dimnames = list( c(1:Nboot), cnames, channels[2:4]) )
A.coeffs = array(NA, dim=c(4,4,3), dimnames= list( cnames[5:8], c('mean', 'sd', 'max', 'bkg'), channels[2:4]) )
M.coeffs = array(NA, dim=c(2,4,3), dimnames= list( c('M.Y-K1', 'M.K1-Y'), c('mean1', 'mean2', 'max', 'bkg'), channels[2:4]) )

# Load data
x = data.frame(matrix(vector(), 0, 4, dimnames=list(c(), c("Label", "X", "Y", "Slice")) ) )

path= "RotatedCells/"
for (file in list.files(path=path, pattern="CentroidPositions.*\\.txt") ) {
	x = rbind(x, read.table( paste0(path, file) ))
}

df = data.frame(Label=NA, Dir=NA, Terminus=NA, Stage=NA, File=NA, X=NA, Y=NA)
count=1
for ( lab in levels(factor(x$Label))) {
	sub.x = x[ x$Label == lab, ]
	ch.1 = sub.x[ sub.x$Y<=40, ]

	for (n in 1:dim(ch.1)[1]) {
		df[count, 1:5] = c(lab, strsplit(lab, '\\.')[[1]][1:3], paste( strsplit(lab, '\\.')[[1]][4], strsplit(lab, '\\.')[[1]][5], sep='.') )
		df[count, c('X', 'Y')] = ch.1[n, c('X', 'Y')]
		count=count+1
	}
}
# Add column for post/ant
df = cbind( df, Post = df$X<=60)

z = array(NA, dim=c(dim(df)[1], width, 3), dimnames = list( df$Label, c(1:width), channels[2:4]) )

last.img = ""
for (n in 1:dim(df)[1] ) {
	curr.img = paste0('RotatedCells/', df$Label[n], ".tif")
	if ( curr.img != last.img ) {
		img = suppressWarnings( readImage( curr.img ) )
		# Adjust levels
		for (i in 1:dim(img)[3]) {
			img[,,i] = channelLevels( img[,,i], min=estimate.bkg( img[,,i] ), max=max(img[,,i]) )
		}
		last.img = curr.img
	}
	cimg = cropImage.around( img, c(df$X[n], df$Y[n]), width=width+2, height=height)
	for (i in 1:3) {
		#adjust for non-integer Centroid
		z[n, ,i] = approx(1:(width+2), rowMeans( cimg[,,i+1]), 1:(width+2) + df$X[n] - round(df$X[n]))$y[ (1:width)+1 ]
	}
}


# Plot Data
plot.mai = c(0.1, 0.1, 0, 0)
plot.wh = c(4,2)
ylim = c(0.1,0.9)

box.h = 0.08

pdf( "LineScans-Sums.pdf", width=3*(plot.wh[1]+ sum(plot.mai[c(2,4)])), height = 2*( 2.5*box.h + plot.wh[2] + sum(plot.mai[c(1,3)]) ) )
layout( matrix(c(5:6, 1:4), nrow=2))
par( oma =rep(0,4), mai=plot.mai)

st = 'A'
for (post in c(T,F)) {
	if (post) { End = 'Pos' } else { End = 'Ant' }
	for (term in c('Y-K1', 'K1-Y')) {
		inc = df$Terminus == term & df$Stage == st & df$Post == post
		plot(NULL, NULL, xlim=range(pixX), ylim=c(ylim[1], ylim[2] + 2.5*box.h), xaxt='n', yaxt='n', ann=F, bty='n')
		for (ch in 1:3) {
			Y = colMeans(z[inc, , ch])
			sd = rep(NA, width)
			for (i in 1:width) {
				sd[i] = sd( z[inc, i, ch] )
			}
			se = sd/sqrt(sum(inc))
			polygon( c(pixX, rev(pixX)), c(Y-se, rev(Y+se)), border=col[ch], col = paste0(col[ch], alpha), lty=3)
			points( pixX, Y, col=col[ch], type='l')
		
			fit = nls( Y ~ g.dens (pixX, mean, sd, max, bkg), 
				start=list( mean=-20, sd=200, max=0.6, bkg=0.2), 
				control=nls.control(warnOnly=TRUE),
				algorithm = "port",
				lower=c(-300, 150, 0.2, 0), 
				upper=c( 300, 400, 1, 0.8)
				)
			A.coeffs[ paste(st, term, End, sep='.'), , ch] = coefficients(fit)
		}
		text(min(pixX), ylim[2], paste0(sum(inc), " (", nlevels(factor(df$Label[inc])), ")"), adj=c(0,1))
	
		# Bootstrap
		for (i in 1:Nboot) {
			s = sample(which(inc), sum(inc), replace=T)
			for (ch in 1:3) {
				Y = colMeans( z[s, , ch] )
				fit = nls( Y ~ g.dens (pixX, mean, sd, max, bkg), 
					start=list( mean=-20, sd=200, max=0.6, bkg=0.2), 
					control=nls.control(warnOnly=TRUE),
					algorithm = "port",
					lower=c(-300, 150, 0.2, 0), 
					upper=c( 300, 400, 1, 0.8)
					)
				boot[i, paste(st, term, End, sep='.'), ch] = coefficients(fit)[1]
			}
		}
		for (ch in 1:3) {
			bps = boxplot(  boot[ , paste(st, term, End, sep='.'), ch], plot=F)$stats
			segments( x0=bps[c(1,4)], y0=ylim[2]+box.h*(ch-1), x1=bps[c(2,5)], col=col[ch], lwd=2)
			rect( bps[2], ylim[2] + box.h*(ch-1) - box.h/3, bps[4], ylim[2] + box.h*(ch-1) + box.h/3, col=paste0(col[ch], '88'), border=col[ch])
			segments( x0=bps[3], y0=ylim[2] + box.h*(ch-1) - box.h/3, y1=ylim[2] + box.h*(ch-1) + box.h/3, col=col[ch], lwd=3)
		}
	}
}
legend(0.6*max(pixX), ylim[2], channels[2:4], col=col, lty=1, bty='n')
segments(max(pixX)-200, ylim[1], max(pixX), ylim[1], lwd=3, col=1)

# Estimate sd of Gaussians for each channel from anaphase foci
ch.sd = colMeans( A.coeffs[ ,'sd' , ])

st = 'M'
for (term in c('Y-K1', 'K1-Y')) {
	inc = df$Terminus == term & df$Stage == st
	plot(NULL, NULL, xlim=range(pixX), ylim=c(ylim[1], ylim[2] + 2.5*box.h), xaxt='n', yaxt='n', ann=F, bty='n')
	for (ch in 1:3) {
		Y = colMeans(z[inc, , ch])		
		sd = rep(NA, width)
		for (i in 1:width) {
			sd[i] = sd( z[inc, i, ch] )
		}
		se = sd/sqrt(sum(inc))
		polygon( c(pixX, rev(pixX)), c(Y-se, rev(Y+se)), border=col[ch], col = paste0(col[ch], alpha), lty=3)
		points( pixX, Y, col=col[ch], type='l')
		
		fit = nls( Y ~ g.dens (pixX, mean1, ch.sd[ch], max, bkg) + g.dens (pixX, mean2, ch.sd[ch], max, bkg), 
			start=list( mean1=-50, mean2=50, max=0.3, bkg=0.1),
			control=nls.control(warnOnly=TRUE), 
			algorithm = "port",
			lower =c(-400, -50, 0.2, 0),
			upper =c( 50,  400, 1, 0.8)
			)
		M.coeffs[ paste(st, term, sep='.'), , ch] = coefficients(fit)
	}
	
	# Bootstrap
	for (i in 1:Nboot) {
		s = sample(which(inc), sum(inc), replace=T)
		for (ch in 1:3) {
			Y = colMeans( z[s, , ch] )
			fit = nls( Y ~ g.dens (pixX, mean1, ch.sd[ch], max, bkg) + g.dens (pixX, mean2, ch.sd[ch], max, bkg), 
				start=list( mean1=-50, mean2=50, max=0.3, bkg=0.1),
				control=nls.control(warnOnly=TRUE),
				algorithm = "port", 
				lower =c(-400, -50, 0.2, 0),
				upper =c( 50,  400, 1, 0.8)
				)
			boot[i, paste(st, term, 'Pos', sep='.'), ch] = min(coefficients(fit)[1:2])
			boot[i, paste(st, term, 'Ant', sep='.'), ch] = max(coefficients(fit)[1:2])
		}
	}
	for (ch in 1:3) {
		for (End in c("Pos", "Ant") ) {
			if (End == "Pos") { offset=-box.h/2 } else { offset=box.h/2 }
			bps = boxplot(  boot[ , paste(st, term, End, sep='.'), ch], plot=F)$stats
			segments( x0=bps[c(1,4)], y0=ylim[2]+box.h*(ch-1)+offset, x1=bps[c(2,5)], col=col[ch], lwd=2)
			rect( bps[2], ylim[2] + box.h*(ch-1) - box.h/3 + offset, bps[4], ylim[2] + box.h*(ch-1) + box.h/3 + offset, col=paste0(col[ch], '88'), border=col[ch])
			segments( x0=bps[3], y0=ylim[2] + box.h*(ch-1) - box.h/3 + offset, y1=ylim[2] + box.h*(ch-1) + box.h/3 + offset, col=col[ch], lwd=3)
		}
	}
	text(min(pixX), ylim[2], paste0(sum(inc), " (", nlevels(factor(df$Label[inc])), ")"), adj=c(0,1))
}

dev.off()

# Plot averages
pdf( "LineScans-boxplot.pdf", width=3.5, height=7)

plot(NULL, NULL, xlim=c(0.5,6.5), ylim=c(-50,250), xaxt='n', ann=F, bty='n', las=1)
abline(h=0, lty=2, lwd=2, col='grey60')
count = 1
box.w = 0.8
stats.df = data.frame( array(NA, dim=c(5, 6), dimnames = list( c(), c()) ) )

ch=2
for (term in c('Y-K1', 'K1-Y')) {
	for (st in c('M', 'A')) {
		data = c()
		for ( End in c("Pos", "Ant")) {
			x = boot[ , paste(st, term, End, sep='.'), ch] - median( boot[ , paste(st, term, End, sep='.'), 1]) 
			if( End == 'Pos') { x = -x }
			data = c(data, x)
		}
		bps = boxplot( data, plot=F)$stats
		stats.df[ , count] = bps
		colnames(stats.df) = paste(st, term, End, channels[ch+1], sep='.')
		
		segments( x0=count, y0=bps[c(1,4)], y1=bps[c(2,5)], col=col[ch], lwd=2)
		rect( count - box.w/2, bps[2], count + box.w/2, bps[4], col=paste0(col[ch], '88'), border=col[ch])
		segments( x0=count - box.w/2, y0=bps[3], x1=count + box.w/2, col=1, lwd=3)
		count = count +1
	}
}

ch=3
for (st in c('M', 'A')) {
	data = c()
	for ( End in c("Pos", "Ant")) {
		for (term in c('Y-K1', 'K1-Y')) {
			x = boot[ , paste(st, term, End, sep='.'), ch] - median( boot[ , paste(st, term, End, sep='.'), 1]) 
			if( End == 'Pos') { x = -x }
			data = c(data, x)
		}
	}
	bps = boxplot( data, plot=F)$stats
	stats.df[ , count] = bps
	colnames(stats.df) = paste(st, End, channels[ch+1], sep='.')
	
	segments( x0=count, y0=bps[c(1,4)], y1=bps[c(2,5)], col=col[ch], lwd=2)
	rect( count - box.w/2, bps[2], count + box.w/2, bps[4], col=paste0(col[ch], '88'), border=col[ch])
	segments( x0=count - box.w/2, y0=bps[3], x1=count + box.w/2, col=1, lwd=3)
	count = count +1
}

dev.off()
