# Supplementary material for: Trypanosome KKIP1 Dynamically Links the Inner Kinetochore to a Kinetoplastid Outer Kinetochore Complex
Source: Front Cell Infect Microbiol. 2021 Mar 23;11:641174. doi: 10.3389/fcimb.2021.641174 (PMC8023272; doi:10.3389/fcimb.2021.641174)
Supplement: Supplementary file 1 [file DataSheet_1.zip › SupplementaryFile3/Functions.R]

## Functions
# Statistical
pval2char <- function (p) {
	if (p<=0.001) { char='***' }
	else if (p<=0.01) { char='**' }
	else if (p<=0.05) { char='*' }
	else { char=signif(p,2) }
	char
}

welch.pval <- function (mean1, mean2, var1, var2, N1, N2) {
	t.stat = ( mean1 - mean2 ) / sqrt( var1/N1 + var2/N2 )
	d.f. = ( var1/N1 + var2/N2 )^2 / ( (var1/N1)^2 / (N1-1) + (var2/N2)^2 / (N2-1) )
	2*pt(-abs(t.stat), df=d.f.)
}

# Gaussian distribution
g.dens <- function (x, mean=0, sd=1, max=1, bkg=0.1) {
	max*( sqrt(2*pi)*sd*dnorm(x, mean=mean, sd=sd) + bkg )
}

# Image processing
channelLevels <- function (img, min=0, max=1, bit.depth=NA, rm.outofrange=T) {
	if ( !is.na(bit.depth) ) {
		min = min/(2^bit.depth -1)
		max = max/(2^bit.depth -1)
	}
	limg = (img - min)/(max - min)
	if (rm.outofrange ) {
		imageData(limg)[ imageData(limg) < 0 ] = 0
		imageData(limg)[ imageData(limg) > 1 ] = 1
	}
	limg
}

estimate.bkg <- function (img, nsd=0, nclass=2^12) {
	h = graphics::hist( imageData(img), breaks=seq(0,1, 1/nclass), plot=F )
	bkg.mode = h$mids[ which.max(h$counts) ]
	if (nsd > 0) {
		incl.data = imageData(img)[ imageData(img) <= bkg.mode ]
		incl.sd = sqrt(pi)*sd(incl.data)
		bkg.mode + nsd*incl.sd
	} else {
		bkg.mode
	}
}

cropImage <- function (img, XY=c(0,0), width=100, height=100, pad.value=0) {
	XY = round(XY)
	width = round(width)
	height = round(height)
	if (XY[1] < 0) {
		new.img = Image( pad.value, dim(img) + c(-XY[1], 0, 0), colormode = colorMode(img))
		new.img[ -XY[1] + (1:dim(img)[1]), , ] = img
		img = new.img
		XY[1] = 0
	}
	if (XY[2] < 0) {
		new.img = Image( pad.value, dim(img) + c(0, -XY[2], 0), colormode = colorMode(img))
		new.img[ , -XY[2] + (1:dim(img)[2]) , ] = img
		img = new.img
		XY[2] = 0
	}
	if (XY[1]+width > dim(img)[1]) {
		new.img = Image( pad.value, c( XY[1]+width, dim(img)[2:3] ), colormode = colorMode(img))
		new.img[ (1:dim(img)[1]), , ] = img
		img = new.img
	}
	if (XY[2]+height > dim(img)[2]) {
		new.img = Image( pad.value, c( dim(img)[1], XY[2]+height, dim(img)[3] ), colormode = colorMode(img))
		new.img[ , (1:dim(img)[2]) , ] = img
		img = new.img
	}
	
	img[ XY[1]+(1:width), XY[2]+(1:height), ]
}

cropImage.around <- function(img, XY=c(0,0), width=100, height=100, pad.value=0) {
	cropImage(img, XY= (XY - c(width, height)/2), width=width, height=height, pad.value=pad.value)
}
